# Supplementary material for: Properdin, transcortin and HGFAC are novel plasma biomarkers in canine chronic inflammatory enteropathies from active disease to remission
Source: Sci Rep. 2025 Jul 15;15:25443. doi: 10.1038/s41598-025-11474-0 (PMC12259928; doi:10.1038/s41598-025-11474-0)
Supplement: Supplementary file 1 — Supplementary Material 1 [file 41598_2025_11474_MOESM1_ESM.xlsx]

## Sheet: Sheet1
LOG2 C1	LOG2 C2	LOG2 C3	LOG2 C4	LOG2 C5	LOG2 C6	LOG2 C7	LOG2 C8	LOG2 C9	LOG2 C10	LOG2 I1	LOG2 I2	LOG2 I3	LOG2 I4	LOG2 I5	LOG2 I6	LOG2 I7	LOG2 I8	LOG2 I9	LOG2 I10	LOG2 R1	LOG2 R2	LOG2 R3	LOG2 R4	LOG2 R5	LOG2 R6	LOG2 R7	LOG2 R8	LOG2 R9	LOG2 R10	Only identified by site	Peptides	Razor + unique peptides	Unique peptides	Sequence coverage [%]	Unique + razor sequence coverage [%]	Unique sequence coverage [%]	Mol. weight [kDa]	Score	Intensity	iBAQ peptides	MS/MS count	iBAQ	-Log Student's T-test p-value Control_IBD	Student's T-test q-value Control_IBD	Student's T-test Difference Control_IBD	Student's T-test Test statistic Control_IBD	-Log Student's T-test p-value IBD_Remission	Student's T-test q-value IBD_Remission	Student's T-test Difference IBD_Remission
#!{C:Group1}Control	Control	Control	Control	Control	Control	Control	Control	Control	Control	IBD	IBD	IBD	IBD	IBD	IBD	IBD	IBD	IBD	IBD	Remission	Remission	Remission	Remission	Remission	Remission	Remission	Remission	Remission	Remission
26.6382369995117	27.302604675293	26.4500408172607	26.1367073059082	25.4894065856934	25.9558658599854	25.5936031341553	26.553092956543	26.7650909423828	27.0614700317383	25.6648139953613	25.1702785491943	25.85400390625	26.1852359771729	25.9862861633301	26.0300426483154	26.1624431610107	22.8072109222412	23.1839237213135	25.1031360626221	25.4139003753662	24.9182987213135	25.7850894927979	25.9476184844971	25.2657794952393	24.6587810516357	25.8827133178711	23.4553813934326	23.8975372314453	25.2411079406738		24	24	24	38.4	38.4	38.4	86.586	323.31	12921000000	36	271	224250000	1.85813342547557	0.0827272727272727	1.17987442016602	2.72601140372024	0.139580342905803	0.976496894409938	0.168116760253909
29.5613079071045	28.5151405334473	27.8217105865479	28.6566276550293	29.3749675750732	28.3848400115967	27.3292865753174	30.3200168609619	29.2560863494873	31.3880767822266	27.8110294342041	33.5662651062012	26.8794689178467	30.5026569366455	28.0027084350586	28.418363571167	27.5857028961182	27.0929527282715	29.8682651519775	25.4845294952393	26.5187091827393	26.0274715423584	26.3542900085449	29.0984840393066	27.2119674682617	25.8871841430664	28.3500957489014	26.8166542053223	29.4397201538086	26.8002052307129		27	27	26	98.6	98.6	98.6	15.996	323.31	333860000000	11	1114	24293000000	0.28748396497967	0.778783783783784	0.53961181640625	0.662825220329026	0.850595596604139	0.833333333333333	1.27071609497071
23.6852798461914	21.5401935577393	23.7677955627441	22.4163703918457	22.8983135223389	23.7772598266602	20.9743900299072	23.7671890258789	21.389181137085	23.1137847900391	24.2605495452881	22.8784866333008	19.9756717681885	20.9644813537598	21.9491901397705	23.4829616546631	18.9275741577148	23.9798927307129	24.5197143554688	23.5250968933105	19.7739906311035	22.4483070373535	21.2037830352783	22.1106071472168	21.8145866394043	23.2305355072021	20.1253280639648	21.5134239196777	21.830249786377	21.9095230102539		7	7	7	27.3	27.3	27.3	39.897	53.116	744570000	15	22	34899000	0.163169982006007	0.823698924731183	0.286613845825197	0.409784678760374	0.631843816865982	0.7896875	0.85032844543457
22.6382312774658	22.904390335083	22.5699119567871	23.4313316345215	22.7956066131592	23.8335456848145	21.2335338592529	22.377347946167	20.7763442993164	23.0668907165527	23.021167755127	22.3010349273682	21.4412879943848	21.927734375	20.9434146881104	21.4177570343018	20.8356456756592	19.9117984771729	18.8949108123779	23.4657649993896	21.2386074066162	21.48974609375	19.3978633880615	22.0252323150635	23.2627010345459	21.0280780792236	21.5194416046143	20.9574031829834	21.2547721862793	21.0139675140381		4	3	3	52.5	40.7	40.7	12.537	22.74	438370000	6	8	47099000	1.37276006239427	0.192777777777778	1.14666175842285	2.1846042640873	0.0671959583742749	0.972631578947368	0.0972703933715842
23.9601383209229	22.5342578887939	23.1730880737305	23.6104297637939	29.5714149475098	20.684061050415	21.4431838989258	23.4044456481934	21.6208686828613	22.1854667663574	24.0473518371582	25.399206161499	21.3556308746338	23.4056148529053	20.9371719360352	23.4110584259033	23.3048000335693	22.4385757446289	20.9559593200684	21.5096855163574	21.6283340454102	22.8523693084717	21.9002494812012	22.9800624847412	23.4906940460205	20.5393352508545	21.4486961364746	22.0909385681152	23.1282691955566	23.4601402282715		5	5	1	35.2	35.2	14.8	13.906	45.882	2291400000	5	17	406110000	0.252544980672364	0.801974358974359	0.542230033874514	0.595297156929336	0.242822494799582	0.949770992366412	0.324596595764159
23.4538745880127	24.2697086334229	23.3963680267334	24.2293472290039	23.7327270507813	23.8558578491211	23.4916725158691	22.3137474060059	23.1889114379883	23.679386138916	23.8939323425293	23.6984825134277	24.6756229400635	23.6653575897217	24.1492652893066	24.7563877105713	24.743143081665	21.2512168884277	20.9136810302734	23.685173034668	23.7827682495117	24.1049365997314	23.5430946350098	23.7943172454834	24.471284866333	25.2751541137695	24.695405960083	20.3682460784912	22.7623519897461	24.1863899230957		3	3	2	24.5	24.5	24.5	10.708	22.663	1538700000	4	26	166410000	0.0132881194290538	0.979072727272727	0.0179338455200195	0.0383047733175466	0.095918979724462	0.974022471910112	-0.155168724060058
24.8943481445313	25.2336311340332	24.7930278778076	25.8479976654053	25.2551555633545	25.0762271881104	25.2552261352539	25.2495956420898	25.0842380523682	24.9525146484375	25.1046562194824	25.2993583679199	25.8567371368408	25.5944290161133	25.2111511230469	25.2155647277832	25.7121143341064	25.4868316650391	24.7511863708496	25.8770599365234	25.9337768554688	25.6611747741699	25.9270763397217	25.7475032806396	25.8048896789551	25.6833267211914	25.7011814117432	26.0237121582031	26.2212562561035	25.2519817352295		17	17	16	27.7	27.7	26.6	70.888	204.23	8138100000	40	205	156270000	0.960867900823711	0.310925373134328	-0.246712684631348	-1.68407183853758	1.87184144451885	0.39	-0.38467903137207
21.3391571044922	23.4602642059326	21.0414733886719	22.598424911499	20.2125396728516	21.6872463226318	24.9092140197754	26.1278018951416	24.5236663818359	20.3867416381836	21.4292297363281	19.1847095489502	21.7904090881348	22.378662109375	20.1919975280762	21.3311233520508	19.8449993133545	21.3400382995605	20.4309978485107	23.3363552093506	22.4212188720703	20.61985206604	20.9329967498779	21.8460960388184	20.7386569976807	21.5043048858643	21.0763053894043	22.0022373199463	20.4246520996094	23.4170665740967		8	6	6	13.4	11.6	11.6	54.944	45.754	611860000	24	14	17210000	1.20477541273279	0.21608	1.50280075073242	1.98660869750518		1	0
26.2428722381592	26.1648616790771	25.9057540893555	25.8771286010742	26.5164108276367	26.0494289398193	26.1946773529053	25.9583683013916	25.6577739715576	26.254415512085	26.3377990722656	26.0592231750488	26.4305534362793	25.977819442749	26.0309906005859	26.3889656066895	25.8343658447266	25.4876613616943	26.2662620544434	25.7005462646484	25.8749980926514	25.9431304931641	25.7514419555664	26.0090885162354	25.8147258758545	26.1292572021484	25.8864860534668	25.888973236084	26.1180095672607	26.1694374084473		9	9	9	38.8	38.8	38.8	26.326	67.943	7489400000	12	88	531620000	0.0920983816731658	0.892752475247525	0.0307504653930692	0.245413410000172	0.393725690901346	0.888969696969697	0.0928638458251925
24.8483791351318	24.8034114837646	24.3256702423096	21.6471939086914	24.19873046875	24.9255142211914	24.1648426055908	24.3977394104004	24.3161010742188	25.1950912475586	24.2574577331543	25.1386413574219	21.8125305175781	25.0474338531494	20.457088470459	24.5108089447021	24.9550018310547	23.609302520752	24.5480442047119	25.7082252502441	22.3297500610352	24.9460582733154	22.2037048339844	21.2856674194336	21.6033878326416	23.6888046264648	24.5629634857178	25.099609375	20.1810264587402	24.6049556732178		5	5	5	23.7	23.7	23.7	24.926	53.851	2330600000	12	54	189220000	0.185314351624038	0.847651162790698	0.277813911437988	0.457681082931834	0.647352137680147	0.8098	0.953860664367678
28.0749015808105	28.3557777404785	28.0389423370361	27.2879772186279	28.2271537780762	28.2177562713623	27.8142108917236	28.0321788787842	28.1579322814941	27.8968334197998	27.9802742004395	28.2786140441895	28.4737491607666	28.5035495758057	28.5234279632568	28.2728862762451	28.4766883850098	28.6331520080566	28.5456523895264	28.053050994873	28.0424957275391	28.2199268341064	28.1960582733154	28.1472949981689	28.077449798584	28.3437995910645	28.4513626098633	28.5059356689453	28.1188716888428	28.1489925384521		73	73	73	74.1	74.1	74.1	91.169	323.31	138820000000	46	1775	1662400000	2.20399730243257	0.04625	-0.363738059997559	-3.09467058264253	1.006837186734	0.848	0.148885726928711
20.2063808441162	20.8798522949219	22.720630645752	19.7452926635742	22.3069820404053	22.6196594238281	22.7741050720215	23.4259834289551	21.8438053131104	20.8193626403809	22.710470199585	22.8332748413086	23.185905456543	22.5420360565186	21.6728115081787	22.4489192962646	22.7821884155273	23.173942565918	23.4708518981934	22.5407600402832	22.7977619171143	22.0186557769775	22.5372753143311	22.2816905975342	18.7740345001221	23.7525787353516	20.7395763397217	21.0887966156006	23.188383102417	22.6120738983154		11	11	11	19.9	19.9	19.9	83.194	96.42	675250000	33	24	9766200	1.53199385813187	0.145806451612903	-1.00191059112549	-2.36645969029875	0.873618930936123	0.834235294117647	0.757033348083496
24.4166736602783	24.6588897705078	24.3921794891357	21.8251934051514	24.5579490661621	24.581298828125	24.2513313293457	24.1414127349854	24.618293762207	24.451488494873	23.9239749908447	24.9096717834473	23.500207901001	23.9955024719238	23.8413410186768	24.1243152618408	23.7945156097412	23.1084976196289	23.980676651001	23.3059120178223	23.5096626281738	23.3025703430176	22.889799118042	23.582447052002	23.0068111419678	24.0041885375977	23.9399299621582	22.6908950805664	20.3514575958252	24.7340717315674		9	9	9	18.6	18.6	18.6	74.307	94.178	2158100000	28	72	48655000	0.543300599182769	0.558594594594595	0.341009521484377	1.09907345920664	0.904927153515638	0.816625	0.647278213500975
23.7025032043457	21.3105983734131	22.3527030944824	21.3307151794434	24.9584579467773	21.2644882202148	20.5297660827637	24.3104267120361	21.3812046051025	20.8969268798828	20.0881519317627	24.5478668212891	24.2264099121094	24.25954246521	24.9533596038818	21.541934967041	21.4129066467285	24.9399738311768	24.5740966796875	20.8379936218262	22.6260986328125	24.897029876709	20.8691253662109	24.4278392791748	22.3833160400391	20.6372127532959	21.9949531555176	21.2485942840576	24.5503940582275	21.6767997741699		7	7	7	28.2	28.2	28.2	28.558	42.743	1778500000	8	18	176180000	0.605952756350443	0.49192523364486	-0.934444618225097	-1.19454367704716	0.347399645682078	0.850226086956522	0.607087326049804
22.4295635223389	23.1833934783936	22.5236072540283	22.8817577362061	22.7353954315186	23.2018280029297	22.0309982299805	22.6804161071777	22.2193946838379	22.8521289825439	23.4862804412842	27.5904941558838	22.6993293762207	23.0313854217529	22.4721908569336	22.4062900543213	23.4879970550537	23.4676208496094	25.9137172698975	22.7638301849365	22.6500720977783	22.3856925964355	25.5621490478516	22.7947540283203	21.9449234008789	22.4612140655518	22.8215484619141	22.6363735198975	22.3924160003662	22.5200366973877		14	4	4	35	12.2	12.2	42.019	35.938	1906200000	20	20	15987000	1.15945249919869	0.239843137254902	-1.05806522369385	-1.93188994071886	0.803031371558127	0.862358974358974	0.91499557495117
30.3866901397705	29.381872177124	29.4815063476563	28.2005558013916	29.0610828399658	29.3721885681152	30.1643486022949	30.4154853820801	27.6694583892822	30.4715023040771	29.6329612731934	29.5558166503906	27.8402004241943	29.2518730163574	28.6519832611084	29.7575283050537	28.9948024749756	29.1885089874268	30.3585662841797	29.800422668457	28.3175163269043	29.4630680084229	26.2399082183838	29.1384372711182	27.6949806213379	29.1758365631104	29.1390953063965	28.1131687164307	28.341552734375	29.676872253418		32	32	32	59.3	59.3	59.3	64.426	323.31	203060000000	30	1199	3624200000	0.167356148825023	0.824652173913043	0.15720272064209	0.418947509445571	1.18564141407068	0.740888888888889	0.773222732543946
24.4320526123047	24.7978839874268	25.160924911499	24.3443508148193	24.902193069458	25.0582523345947	24.4780921936035	24.3575649261475	24.5508060455322	24.534215927124	25.3672962188721	24.2669944763184	24.9770984649658	24.7285823822021	25.6469669342041	25.0833053588867	24.3631248474121	25.950870513916	24.9715843200684	25.152904510498	25.1965560913086	24.570743560791	25.0699329376221	25.063404083252	25.5897235870361	24.2971210479736	24.8936080932617	24.9866333007813	24.8331604003906	24.382251739502		25	25	25	32.5	32.5	32.5	105.55	323.31	8599800000	53	198	103420000	1.25091578167528	0.207826086956522	-0.389239120483399	-2.04171248407164	0.354478363531714	0.857642857142857	0.162559318542481
20.0990314483643	21.4693870544434	22.0775451660156	20.9571647644043	22.4072437286377	20.3055877685547	19.8408031463623	19.9379024505615	20.6933650970459	21.9356021881104	20.4486904144287	26.9561538696289	22.0904159545898	21.826473236084	19.8063659667969	21.0265579223633	23.2633399963379	20.1270427703857	21.5638828277588	20.8807792663574	21.3173351287842	21.794095993042	21.8296871185303	23.2434158325195	20.9979629516602	22.4829063415527	22.3163757324219	22.2002792358398	21.0058364868164	21.0525455474854		9	9	9	49	49	49	26.181	146.66	1074900000	12	18	61551000	0.572389938531572	0.527816513761468	-0.826606941223144	-1.1438350411625	0.0124357508404354	0.985239436619718	-0.0250738143920906
26.5589866638184	27.086893081665	27.4957180023193	27.1685390472412	26.4623737335205	26.4287490844727	26.9004650115967	26.0413055419922	26.9216156005859	26.9776020050049	27.0740833282471	26.4054527282715	27.3358592987061	27.1092872619629	27.2888565063477	27.1752185821533	27.1729316711426	27.520133972168	28.0327568054199	27.3511924743652	27.0307579040527	26.6558094024658	26.8870449066162	27.3735160827637	27.0623970031738	28.0023880004883	27.1120738983154	28.1162452697754	27.5923480987549	26.8883228302002		24	24	24	59	59	59	47.474	323.31	45066000000	24	443	1501500000	1.53889839345154	0.1476	-0.442352485656738	-2.37423666688293	0.0455234931836845	0.982868686868687	-0.0255130767822251
20.7832469940186	20.8306617736816	19.4427165985107	22.3750896453857	25.8069305419922	20.394983291626	20.0020732879639	20.2423057556152	22.0744304656982	22.7544097900391	23.3277282714844	23.167387008667	21.7884387969971	20.7279319763184	21.0223922729492	19.9902191162109	20.1047554016113	22.5120525360107	23.3711910247803	20.9915428161621	21.1076431274414	20.9528179168701	22.494312286377	21.8681488037109	21.5958919525146	21.9058799743652	22.4326782226563	21.8509712219238	22.1518058776855	22.5441341400146		14	14	9	51.4	51.4	35.6	45.188	137.72	878720000	23	46	26761000	0.122344127253378	0.863979487179487	-0.229679107666016	-0.317531597507558	0.168145424669908	0.955688311688312	-0.190064430236816
25.3450946807861	25.0463523864746	24.6216506958008	21.9798450469971	25.350399017334	25.377857208252	24.8557643890381	25.5050029754639	25.2933368682861	25.4124145507813	24.9344062805176	25.3108768463135	24.8475666046143	25.0221252441406	25.6582355499268	24.6597061157227	24.9834632873535	24.9016857147217	23.8630619049072	19.5883865356445	25.036283493042	25.3487796783447	21.87526512146	25.2412548065186	20.7046642303467	26.0391731262207	24.8224048614502	25.1449165344238	25.4694232940674	25.4068164825439		4	4	4	15.4	15.4	15.4	24.181	48.543	2910300000	8	61	251440000	0.350167834434371	0.75987786259542	0.501820373535157	0.778286263217778	0.0616277335072778	0.969844559585492	-0.131946754455566
25.6909370422363	25.8700428009033	25.4826221466064	25.648998260498	25.4507331848145	25.667875289917	25.3003368377686	25.4128036499023	26.0243473052979	25.350061416626	25.2933712005615	24.1523628234863	25.9645290374756	26.3925724029541	25.5492782592773	26.2636318206787	25.4149971008301	25.6490802764893	25.6888847351074	26.8894824981689	26.0841770172119	26.3283958435059	26.9412288665771	26.8886699676514	26.5317344665527	24.8666038513184	25.35622215271	26.0469131469727	26.328498840332	24.5786533355713		7	7	7	29.4	29.4	29.4	25.881	157.3	6368100000	11	92	383980000	0.231452434332102	0.815080745341615	-0.135943222045896	-0.553281663899898	0.348754238803732	0.854631578947368	-0.269290733337403
29.0996398925781	28.3778247833252	29.3940086364746	29.4619750976563	28.7553176879883	28.2587623596191	28.9995136260986	29.5930442810059	29.6942005157471	28.6683769226074	29.4318523406982	29.0734195709229	28.2354869842529	29.2266025543213	29.3206405639648	29.7872161865234	28.7941741943359	27.981689453125	28.713550567627	29.8727035522461	30.7521457672119	30.8987236022949	30.0141162872314	29.17307472229	30.0621395111084	30.6666164398193	27.7635726928711	29.9487953186035	29.3085842132568	28.8647289276123		48	48	17	61.7	61.7	28.1	45.675	323.31	295130000000	27	1524	5403800000	0.0185688838538279	0.98462962962963	-0.0134672164916978	-0.0532175861756865	1.14528405583744	0.7342	-0.701516151428223
28.0627574920654	28.3049125671387	27.8488216400146	27.2288513183594	28.933032989502	28.2113189697266	28.6168079376221	28.1380939483643	27.557788848877	28.2860832214355	28.4069366455078	28.8619213104248	27.8689708709717	28.1488971710205	28.5434417724609	27.2409076690674	28.6626167297363	29.0850944519043	28.5239505767822	27.1686344146729	27.9017887115479	28.6447486877441	27.6786193847656	27.9222965240479	28.0965766906738	27.9577598571777	28.660816192627	27.3443508148193	28.0805530548096	28.8759880065918		35	35	18	57.4	57.4	28.4	68.552	323.31	46697000000	33	677	1004400000	0.212718044141968	0.830230303030303	-0.132290267944335	-0.515104303370355	0.21996093708234	0.948086956521739	0.134787368774411
23.9125080108643	24.2674942016602	25.2441253662109	25.1094856262207	24.6799221038818	24.0307788848877	24.2322044372559	24.2000026702881	24.2511138916016	24.3240242004395	24.0569725036621	24.5388984680176	25.1745529174805	25.1781673431396	25.3782215118408	24.8377380371094	22.7746086120605	26.2058124542236	25.1200885772705	25.2439079284668	25.2368831634521	25.0683345794678	25.405387878418	25.4678382873535	25.3402118682861	24.6913108825684	22.965784072876	25.580322265625	25.8914546966553	24.6922149658203		37	37	30	19.7	19.7	15.4	255.89	304.34	10149000000	88	314	78968000	0.6914480211498	0.429171717171717	-0.425730895996093	-1.31964081202366	0.191576650629063	0.964	-0.183077430725099
27.1746463775635	27.0862846374512	26.6877918243408	27.2844505310059	26.8794689178467	26.5355663299561	26.6118927001953	26.8592281341553	27.1809196472168	27.0485363006592	26.3740482330322	26.7169876098633	27.613790512085	27.0302314758301	27.1122741699219	27.0704040527344	24.3215484619141	27.2386322021484	27.1264247894287	26.4763317108154	26.6437511444092	26.0517139434814	27.5326709747314	27.4948787689209	27.2787914276123	27.1377029418945	24.8952732086182	27.5526676177979	27.7616081237793	26.4947261810303		16	16	16	36.9	36.9	36.9	56.419	316.54	18672000000	29	183	564400000	0.336625426992621	0.750277372262774	0.226811218261719	0.753907966704495	0.175849119187482	0.964933333333333	-0.176311111450197
26.1929492950439	26.5352535247803	26.3794460296631	26.0657691955566	25.8724403381348	26.5548648834229	25.8399486541748	26.0241775512695	26.4092140197754	26.9275054931641	25.644962310791	25.5219306945801	25.8867645263672	26.3805351257324	25.581413269043	26.4271831512451	25.5062141418457	25.0517959594727	25.360481262207	25.3180694580078	25.1316719055176	24.7455043792725	25.1352386474609	26.1432418823242	25.3680629730225	26.179988861084	25.6022109985352	25.0644340515137	24.9797172546387	25.4488754272461		37	37	37	54.1	54.1	54.1	94.89	323.31	16603000000	49	380	207630000	2.53521698337904	0.0248571428571429	0.612221908569335	3.44074596362801	0.743724598085712	0.8085	0.288040351867679
26.2250499725342	24.81298828125	26.1010723114014	26.1959552764893	25.5328197479248	25.2377948760986	25.7835178375244	25.7388973236084	25.4761161804199	25.8749732971191	25.7906684875488	25.4658794403076	26.1363735198975	25.9909229278564	26.3225631713867	26.0359477996826	21.5589466094971	26.395092010498	26.2873420715332	26.3184490203857	25.8380260467529	26.5428886413574	26.3839988708496	26.6674976348877	26.2804908752441	25.5030326843262	23.247034072876	25.9936695098877	26.6392040252686	25.6021823883057		22	22	22	40.8	40.8	40.8	63.897	323.31	12319000000	26	196	293350000	0.0506281363260963	0.947004784688995	0.0677000045776381	0.140323377158274	0.170947361353119	0.96228947368421	-0.239583969116211
34.4317245483398	34.4691505432129	34.6115989685059	35.2634315490723	34.5420150756836	33.8328132629395	34.4175872802734	34.5148849487305	34.5767211914063	34.4146270751953	34.1713180541992	33.7054290771484	34.3298454284668	34.4348335266113	34.5930671691895	34.1803855895996	34.8073654174805	33.6774520874023	32.7436447143555	35.0521697998047	35.1480484008789	34.4954795837402	35.6203384399414	34.7777938842773	35.2166442871094	34.1178359985352	34.8153114318848	34.6423225402832	34.8892135620117	34.3267021179199		59	59	6	92.9	92.9	18.4	30.181	323.31	11595000000000	18	11220	401740000000	0.770528518190894	0.375	0.337904357910155	1.43080671772379	1.66701561237538	0.485	-0.635417938232422
20.6134548187256	21.6779670715332	20.0907726287842	22.7447471618652	20.49729347229	20.8287506103516	22.4741725921631	24.4102172851563	21.7091884613037	21.5009632110596	19.8561992645264	20.7660865783691	20.9599437713623	23.1948661804199	21.7950325012207	20.1340351104736	21.389461517334	19.5766677856445	22.4061260223389	20.7764835357666	22.3775978088379	20.5570163726807	20.9707622528076	22.8814678192139	20.7667503356934	20.3454246520996	19.3320121765137	21.9752063751221	20.4789009094238	20.0925216674805		8	8	8	25.4	25.4	25.4	55.386	65.038	202390000	29	12	3457700	0.508600467429633	0.593087719298246	0.569262504577637	1.04461644106637		1	0
27.099889755249	27.5862770080566	28.8821239471436	27.3582534790039	28.9628982543945	27.175313949585	28.4240627288818	28.7541389465332	28.7163333892822	27.6607131958008	28.1033458709717	28.1411685943604	27.2601528167725	29.4048480987549	28.7262763977051	28.0993881225586	28.3312950134277	25.3426551818848	26.6484222412109	29.0360107421875	29.6320247650146	28.7832546234131	29.5395832061768	29.4656772613525	29.4590072631836	28.4757995605469	27.9819622039795	26.6072425842285	28.0767364501953	28.1819152832031		6	6	6	37	37	37	10.989	303.7	44887000000	7	254	5282000000	0.131842986672398	0.849752577319588	0.152644157409668	0.339488003961501	0.791314656003683	0.845268292682927	-0.710964012145997
24.8460369110107	24.6480102539063	24.3679294586182	22.6915340423584	23.221019744873	23.2215061187744	24.9141979217529	23.3842964172363	24.9325141906738	25.5586795806885	24.2278785705566	24.7717800140381	22.0804710388184	21.7764663696289	22.9309368133545	24.3643951416016	23.7072505950928	23.0926990509033	24.623046875	23.4727115631104	23.7390270233154	23.699010848999	23.315450668335	21.40744972229	22.8314399719238	24.9656085968018	23.8002548217773	22.0679244995117	23.6175079345703	24.6063690185547		14	14	5	21.9	21.9	8.6	71.064	237.65	3380900000	24	157	78519000	0.824086469617058	0.357666666666667	0.673808860778809	1.50394775011744	0.0782852753916761	0.974248648648649	0.0997592926025384
21.7766094207764	22.6935977935791	20.3082885742188	21.7451782226563	20.0616035461426	20.7558917999268	22.6606426239014	25.3927364349365	23.5670909881592	21.3548240661621	19.3123035430908	20.1638774871826	21.369083404541	21.491138458252	21.5068321228027	20.7305603027344	22.0102024078369	20.9268493652344	20.8137245178223	21.1437244415283	19.9491481781006	21.1907844543457	20.2087821960449	21.8583526611328	20.7614707946777	21.6333484649658	21.6165294647217	19.0959606170654	20.5033950805664	20.7214488983154		5	5	5	13.5	13.5	13.5	45.102	34.405	359310000	24	12	9667600	1.14561901502211	0.239396226415094	1.08481674194336	1.91506547226669	0.219222616875227	0.936342857142857	0.192907524108886
24.4709129333496	23.7174320220947	23.3425884246826	23.6874217987061	23.6029758453369	24.2707061767578	24.4686164855957	24.1858596801758	23.8508129119873	23.8963375091553	23.1282691955566	23.7312774658203	23.6150398254395	23.4600143432617	21.5200939178467	23.0904865264893	23.4245758056641	23.1051445007324	22.983341217041	21.2786083221436	23.1239051818848	23.0352344512939	21.7914066314697	22.9091415405273	23.4018459320068	23.4285430908203	23.5659294128418	23.2267913818359	23.3397369384766	23.0536441802979		9	9	9	28.5	28.5	28.5	45.428	55.463	1242000000	25	26	49312000	2.54974432118512	0.0252307692307692	1.01568126678467	3.45582985380355	0.203145630035813	0.952	-0.153932762145995
32.5274314880371	32.9624786376953	31.2151203155518	29.9371929168701	32.6143455505371	32.2920303344727	21.3507843017578	31.9372634887695	32.6030006408691	22.4128932952881	31.5834732055664	31.5103187561035	31.6523265838623	32.1539115905762	32.5591468811035	31.6687316894531	31.8851470947266	31.6108283996582	30.3610801696777	32.1781005859375	31.6643295288086	32.0683670043945	31.0844879150391	31.858606338501	32.6949882507324	31.6184635162354	31.7752151489258	32.5094947814941	30.7894725799561	32.6173667907715		68	7	7	90.1	13.9	13.9	47.006	323.31	607280000000	27	2025	13012000000	0.638280806824769	0.470368932038835	-1.73105239868164	-1.24250214398713	0.234083476693684	0.961848484848485	-0.151772689819335
19.4924430847168	21.522367477417	21.5000877380371	21.7839260101318	19.4838638305664	21.2616100311279	20.4063186645508	22.3571090698242	21.4495964050293	20.7990570068359	20.9585247039795	22.6155796051025	22.022159576416	21.4599800109863	21.6321830749512	21.7664451599121	21.9712009429932	22.2736968994141	22.0489978790283	21.8040542602539	22.1332187652588	21.3160057067871	20.3903694152832	21.8133888244629	20.9123687744141	21.9621524810791	21.2655601501465	22.0388889312744	21.950345993042	21.1825904846191		4	4	4	26.5	26.5	26.5	15.668	23.741	321160000	7	17	32317000	1.68819940366578	0.11376	-0.849644279479978	-2.54051316078082	0.858141513052142	0.842057142857143	0.358793258666992
20.6199207305908	24.0484313964844	23.8244457244873	23.0740756988525	23.1740798950195	21.0705795288086	25.2225093841553	26.7647113800049	25.2222518920898	22.3604354858398	20.5857639312744	18.9362049102783	21.1261825561523	21.1500282287598	20.1489372253418	22.4779052734375	23.2266006469727	20.6945209503174	18.9622535705566	21.1929874420166	23.1743183135986	21.8177242279053	21.9466648101807	23.2227230072021	20.232105255127	20.8020114898682	20.075122833252	21.5839672088623	21.003059387207	20.0241622924805		8	8	8	14.4	14.4	14.4	61.218	100.17	1420600000	33	29	36141000	2.7246077455853	0.0192727272727273	2.68800563812256	3.63701362829938	0.449864152160053	0.876636363636364	-0.538047409057615
24.8925895690918	24.8190460205078	20.9632339477539	21.1175212860107	29.9578151702881	25.7421913146973	20.7362613677979	25.1332015991211	24.9280471801758	26.5425338745117	25.3205509185791	26.5311241149902	23.1933670043945	22.0202732086182	20.3708763122559	19.9973793029785	21.1951217651367	19.6132011413574	24.902099609375	22.6615409851074	21.1452388763428	21.823860168457	22.5460109710693	21.892261505127	21.5824375152588	20.9549331665039	21.9065170288086	21.1348037719727	20.9910888671875	22.2857456207275		4	4	2	28.6	28.6	9.5	13.95	26.859	2526800000	7	15	358240000	0.902641524384408	0.343154929577465	1.90269069671631	1.60847658397479	0.628977121737126	0.781846153846154	0.954263687133789
21.6176872253418	21.3124942779541	22.2356414794922	22.9613418579102	23.0167560577393	20.5446128845215	20.4399261474609	21.993724822998	22.1664066314697	22.0380172729492	21.7841663360596	22.3825035095215	21.4641780853271	22.3840579986572	20.6027565002441	20.0390243530273	20.5000801086426	18.9524669647217	21.0575923919678	22.209939956665	21.3861904144287	21.9643039703369	21.6121387481689	22.4395923614502	22.1833171844482	21.0833015441895	21.3487854003906	21.0640773773193	21.2786350250244	22.2173557281494		4	4	4	22.4	22.4	22.4	26.411	28.283	276340000	11	27	21325000	0.848956883077732	0.357215189873418	0.694984245300294	1.53737841662335	0.699100229010152	0.843294117647059	-0.520093154907229
24.6512451171875	24.2079906463623	23.4906940460205	23.9963645935059	24.5699329376221	24.2611236572266	24.5947418212891	24.3583030700684	24.171501159668	24.5393123626709	23.4008026123047	24.1422691345215	24.1961040496826	23.5014247894287	23.6389827728271	23.4797592163086	24.1295127868652	24.4871997833252	24.2968406677246	22.0798683166504	23.7473487854004	23.3086929321289	24.6173973083496	23.9084815979004	24.2146015167236	24.4336452484131	23.7492942810059	24.9055004119873	24.1630001068115	22.1358413696289		6	6	6	20.4	20.4	20.4	47.982	69.798	1895700000	16	90	80376000	1.40171335747502	0.183314285714286	0.548844528198241	2.21805209756373	0.231148457583772	0.9464	-0.183103942871096
20.6153469085693	22.5945262908936	20.8787479400635	21.2415294647217	21.198579788208	20.0666809082031	25.7245807647705	23.8174362182617	22.2021865844727	20.8600540161133	20.6123390197754	20.6524543762207	20.7135543823242	21.4167594909668	20.7012500762939	22.3011264801025	22.0436820983887	20.9912128448486	20.0789833068848	20.5194149017334	21.7152614593506	21.8637084960938	21.3036823272705	22.4053058624268	22.6411991119385	21.7054958343506	20.7746505737305	22.3004264831543	21.2434730529785	21.4249591827393		13	13	13	18.4	18.4	18.4	103.28	190.18	591650000	56	24	5436500	0.859895784880837	0.36528	0.916889190673828	1.55198102979385		1	0
24.8176803588867	25.0450611114502	25.4489078521729	22.2997951507568	25.4627323150635	24.8151893615723	24.602352142334	25.317310333252	25.0152931213379	25.0902290344238	25.113187789917	25.6209506988525	25.6084842681885	25.246301651001	25.4610462188721	25.2071342468262	24.1856327056885	26.5023193359375	26.6825771331787	24.5955963134766	24.8118629455566	25.1180686950684	25.1391487121582	25.5165004730225	25.0613460540771	25.5068206787109	25.0976009368896	25.614086151123	25.01051902771	25.2123756408691		7	7	7	15	15	15	68.674	54.113	3951600000	24	54	159780000	0.950909020178573	0.314529411764706	-0.630867958068848	-1.67124771951273	0.385417477946094	0.871067961165049	0.213490104675294
21.1445713043213	22.1384372711182	20.9132385253906	20.9448127746582	20.6918315887451	22.1992797851563	20.7335433959961	21.8205223083496	23.1932716369629	21.3274574279785	21.2457008361816	24.9445838928223	22.0964508056641	21.2445220947266	21.4069118499756	21.7132320404053	22.3424854278564	19.2093868255615	21.1509075164795	20.0202102661133	22.7876472473145	19.9922580718994	20.8235321044922	22.1807136535645	21.2923069000244	22.1027431488037	22.3013591766357	21.5243129730225	21.3713893890381	20.741455078125		26	26	26	18.1	18.1	18.1	271.4	232.91	713760000	134	33	3929400	0.0171455694696188	0.983244239631336	-0.0267425537109389	-0.0492149168292639	0.0162645780435123	0.986483412322275	0.0256673812866204
20.3987674713135	21.4170551300049	21.3608360290527	22.1686592102051	21.9520015716553	21.0737209320068	20.5588188171387	22.0874156951904	21.2457275390625	20.8659324645996	22.369197845459	21.2794609069824	21.9459533691406	21.0878620147705	20.6700229644775	22.6342735290527	21.5027351379395	20.7022228240967	20.0783042907715	22.6425838470459	23.464635848999	22.2552070617676	22.0341510772705	22.8625335693359	19.9782161712646	23.1458339691162	22.9782905578613	20.8355674743652	21.2058544158936	20.9037418365479		2	2	2	8.6	8.6	8.6	51.033	22.471	90814000	21	9	3008200	0.21580687901991	0.82919512195122	-0.178368186950681	-0.521456920055653	0.492006372831771	0.852780487804878	-0.475141525268555
19.5987663269043	20.323055267334	20.7573165893555	22.2766532897949	21.4218826293945	20.5816898345947	21.0560321807861	21.0862808227539	22.7423343658447	21.5225620269775	21.2519378662109	23.8313236236572	22.2161903381348	22.6142997741699	20.6838436126709	22.2672691345215	20.6571292877197	21.0057315826416	22.7099666595459	20.1159744262695	22.8589057922363	21.7111740112305	22.0931987762451	20.6984252929688	20.8347454071045	21.2400054931641	20.4731178283691	20.6695098876953	21.9911003112793	21.3368434906006		15	15	15	18.1	18.1	18.1	116.96	130.05	411150000	72	36	3764100	0.659684516291316	0.451607843137255	-0.598709297180175	-1.27380589349064	0.351105222315918	0.857061946902655	0.344664001464846
27.4906787872314	28.5091857910156	28.2609615325928	28.0097198486328	27.7899856567383	28.2481670379639	28.5959091186523	28.1339855194092	27.8825035095215	27.327917098999	29.4894142150879	29.7146816253662	29.2791004180908	27.8408622741699	29.1006164550781	29.4584789276123	21.340856552124	29.8006534576416	30.1933116912842	28.7363452911377	28.4621315002441	29.6585521697998	28.910364151001	28.8259315490723	28.814302444458	29.3536338806152	22.2635059356689	29.5661067962646	28.7817249298096	29.430118560791		42	42	37	62.2	62.2	58.8	56.31	323.31	161220000000	28	1167	3199600000	0.237855611170284	0.813433962264151	-0.470530700683593	-0.566141654266081	0.029154889195727	0.970480769230769	0.0887948989868157
29.2102031707764	30.2093200683594	30.5801963806152	31.1690769195557	29.8667774200439	29.5627822875977	30.4295196533203	29.5971527099609	29.8431396484375	29.3199729919434	31.9515419006348	31.1249713897705	31.8413124084473	30.5730781555176	31.6359043121338	31.8663291931152	26.5800342559814	32.431266784668	31.655740737915	32.5640869140625	31.3507919311523	32.477668762207	32.1987648010254	31.9416065216064	31.8308506011963	31.364631652832	26.4293880462646	32.2922515869141	31.6682662963867	31.9261341094971		45	45	43	43.4	43.4	43.4	98.053	323.31	598210000000	40	1512	9706500000	1.33597928963132	0.189	-1.24361248016357	-2.14184504965563	0.0583991724620747	0.972515463917526	-0.125608825683596
27.7516193389893	27.0022792816162	27.6714172363281	28.4775371551514	28.2594795227051	29.2566032409668	28.6256828308105	26.5024566650391	29.0344886779785	26.8036594390869	28.8013172149658	26.9696102142334	27.1955413818359	27.1383876800537	27.9956111907959	29.8114585876465	29.0104389190674	27.8426609039307	28.5851669311523	28.5296592712402	28.6642456054688	27.7846279144287	27.0663032531738	26.7995891571045	26.5994606018066	29.4453945159912	28.742847442627	26.8621883392334	28.8518924713135	29.2296085357666		14	14	14	41.5	41.5	41.5	23.305	323.31	94444000000	14	789	1759700000	0.252329167329702	0.797146496815287	-0.249462890625001	-0.594872217520444	0.160125601401712	0.960641025641026	0.183369445800782
24.9521160125732	26.9026527404785	25.7950115203857	25.3749103546143	25.5313930511475	25.7733402252197	24.7296714782715	20.1915607452393	22.8954219818115	25.2911605834961	20.6471405029297	21.4782428741455	25.7191047668457	24.8955516815186	24.6156578063965	24.3683967590332	26.3113460540771	20.1385879516602	26.0301055908203	21.4457912445068	21.7371120452881	19.9087810516357	24.7227573394775	24.9200706481934	24.7491397857666	24.0811538696289	26.3530445098877	20.655200958252	24.555025100708	20.9209156036377		6	4	4	66	43.4	43.4	11.467	55.797	3553500000	7	35	220870000	0.627034545077654	0.479961538461538	1.17873134613037	1.22591301086052	0.112921547904476	0.976327485380117	0.304672431945804
24.5279083251953	24.0816402435303	24.8413906097412	22.567928314209	25.4282550811768	23.850622177124	25.0577163696289	24.7671890258789	25.8563327789307	24.7533302307129	24.7291526794434	25.8275737762451	26.5233383178711	24.9301700592041	24.8247375488281	26.5395946502686	26.9267139434814	23.3219604492188	23.4679946899414	27.0830421447754	24.2964210510254	25.9567966461182	25.038293838501	23.9643745422363	24.8964290618896	26.1613292694092	26.5656967163086	24.7219753265381	23.7274398803711	27.3407039642334		5	4	4	62.3	62.3	62.3	11.524	109.52	5608500000	6	123	337750000	0.90998116085543	0.342057142857143	-0.844196510314941	-1.61808954449937	0.0988799455304816	0.972971751412429	0.15048179626465
20.3526935577393	21.5848979949951	21.1975650787354	22.4705467224121	25.9610443115234	21.4127254486084	20.1744232177734	22.2689609527588	19.9992523193359	20.7323455810547	22.8311138153076	22.4398441314697	21.1618041992188	22.5024299621582	20.3150806427002	21.7416877746582	21.959135055542	21.9443168640137	21.6219863891602	21.9456634521484	22.2911586761475	19.9897022247314	23.2524433135986	20.9641208648682	21.5911922454834	20.766450881958	22.8162460327148	21.6244335174561	22.9418487548828	19.0727462768555		20	20	18	29.8	29.8	29.8	72.252	162.31	787400000	30	31	15057000	0.152987846803938	0.821968586387435	-0.230860710144043	-0.38727717561704	0.280697679431581	0.918483870967742	0.315271949768064
26.6438884735107	26.8654956817627	26.0721626281738	26.2208309173584	26.2638282775879	27.0931549072266	26.319896697998	26.1688270568848	26.6607131958008	26.3922119140625	26.1952610015869	26.5339488983154	26.7902946472168	26.4626693725586	26.7486801147461	26.6696605682373	27.0227394104004	26.4211921691895	27.0115871429443	26.583911895752	26.1792488098145	26.1042957305908	26.4643993377686	26.2356052398682	26.1336326599121	26.4133033752441	27.0278091430664	26.2853679656982	25.9275722503662	26.6065368652344		35	35	27	53	53	42.9	69.158	323.31	26309000000	32	526	449330000	0.679366349530398	0.434257425742574	-0.173893547058103	-1.30229180348293	1.54814287537654	0.5348	0.306217384338378
21.0378494262695	22.1157531738281	21.9625396728516	21.9683036804199	22.4452857971191	21.8830451965332	20.9038066864014	21.8904476165771	22.3054943084717	21.9791069030762	19.8792419433594	22.479190826416	22.454252243042	22.2314281463623	22.4264965057373	21.9935169219971	22.4249858856201	23.1789493560791	22.7499084472656	22.1586017608643	21.8323669433594	22.3871917724609	22.4861335754395	22.2032623291016	21.2813034057617	21.8006896972656	22.2052631378174	22.5334072113037	22.5691318511963	22.4665260314941		7	7	7	18.3	18.3	18.3	53.634	56.037	562950000	25	16	10540000	0.538609909262725	0.560285714285714	-0.348493957519533	-1.09178136547957	0.0241279021911259	0.977818181818182	0.0211296081542969
20.2589111328125	20.0674304962158	19.9961891174316	22.7391109466553	21.5425891876221	23.7571506500244	21.8867321014404	20.3917427062988	21.1935882568359	20.3375988006592	21.9740180969238	23.3415031433105	23.2197151184082	20.3926277160645	22.3099327087402	21.0265159606934	23.7017631530762	20.9375400543213	22.9721450805664	21.2380142211914	21.2631206512451	20.5734329223633	22.1130714416504	21.5455665588379	21.1207866668701	20.4840278625488	24.3293037414551	21.8729476928711	21.3885612487793	21.1149311065674		4	4	4	44.1	44.1	44.1	12.91	32.611	485500000	6	9	25311000	0.924671462884567	0.333913043478261	-0.894273185729983	-1.63725568257876	0.51127547036226	0.82320987654321	0.530802536010743
25.0194549560547	25.0215759277344	25.3988800048828	25.9682693481445	26.1217880249023	24.8906898498535	25.0864276885986	25.0659122467041	25.4208221435547	23.8276462554932	23.7578620910645	24.3170680999756	25.111198425293	25.6327285766602	26.2575836181641	25.5446872711182	25.5671195983887	23.9748249053955	23.6507511138916	26.3240928649902	26.1566696166992	25.761266708374	26.7950115203857	26.8431396484375	26.4315891265869	25.560604095459	25.0049610137939	25.7401084899902	27.5011959075928	25.9728336334229		7	7	7	70.7	70.7	70.7	15.868	323.31	10282000000	7	162	646490000	0.179692349117554	0.838840909090909	0.168354988098145	0.445653067423934	2.0611303943715	0.477333333333333	-1.16294631958008
31.1036834716797	31.067533493042	31.0722064971924	30.5292491912842	31.1197872161865	30.8339443206787	30.9678802490234	30.7017364501953	31.0393085479736	30.9234447479248	31.0296669006348	30.9775333404541	31.4849586486816	31.3437156677246	31.2895603179932	31.2018051147461	31.5660629272461	30.1357727050781	30.1593055725098	31.4408988952637	31.4845733642578	30.8338680267334	31.5828895568848	31.2033824920654	31.5482559204102	30.9095630645752	31.6306629180908	31.3098087310791	31.2719192504883	31.1122856140137		39	39	33	77.6	77.6	70.9	54.948	323.31	573950000000	24	2482	14870000000	0.321883062807008	0.760771428571429	-0.127050590515136	-0.727027193316613	0.61981611925786	0.786060606060606	-0.22579288482666
29.5800514221191	29.7942371368408	30.0621395111084	30.9884777069092	30.0558185577393	29.7662925720215	29.9915885925293	29.6499309539795	30.1816291809082	29.6248455047607	29.9312858581543	29.3783416748047	30.4322109222412	30.2582225799561	30.5285968780518	30.4688835144043	30.3686962127686	30.2407035827637	29.652530670166	31.0959091186523	30.3542633056641	30.4946689605713	31.0587882995605	30.7812080383301	30.5217819213867	30.5878143310547	29.9390163421631	30.5956592559814	30.8244915008545	30.2828388214111		21	21	21	39.1	39.1	39.1	55.954	323.31	198090000000	23	1108	7005800000	0.692528039388777	0.432612244897959	-0.266036987304688	-1.32118673035681	0.969200569448089	0.828296296296296	-0.308514976501463
25.5127696990967	25.8583030700684	26.2543449401855	27.6709442138672	27.152961730957	26.5886363983154	26.6267280578613	26.7749252319336	25.3242645263672	26.79079246521	27.8052577972412	25.9901237487793	27.1859359741211	26.1314964294434	28.2191886901855	26.7766819000244	28.9241676330566	25.2540740966797	24.9884548187256	27.2989387512207	27.7635097503662	26.3320560455322	26.7172508239746	25.8867416381836	27.8437385559082	26.9858741760254	28.536678314209	25.3561553955078	26.244161605835	27.3419780731201		6	6	5	34	34	34	17.81	123.23	12854000000	5	152	779360000	0.399240530110779	0.713935483870968	-0.401964950561524	-0.864283098956996	0.0300609019408237	0.982751219512195	-0.0433824539184542
29.6418762207031	29.277063369751	29.5490169525146	29.7366352081299	28.8677654266357	29.8039512634277	29.5927410125732	29.0125999450684	29.2817115783691	29.3197154998779	29.5430736541748	28.9675769805908	29.7594356536865	29.3710670471191	28.992696762085	29.9871215820313	29.2515563964844	29.6115417480469	29.864049911499	29.4815654754639	28.9210758209229	29.6217231750488	29.2839660644531	29.2946300506592	29.2219562530518	29.6953277587891	29.4588108062744	29.2898235321045	29.7007617950439	29.3484935760498		141	141	141	72.6	72.6	72.6	208.84	323.31	477060000000	90	3939	2495300000	0.210128782671487	0.825005988023952	-0.0746608734130838	-0.509760985676768	0.332129301606255	0.864752136752137	0.0993116378784187
21.3292579650879	22.1638641357422	21.3991203308105	21.6262722015381	22.3756790161133	19.2747344970703	22.0814781188965	19.7608890533447	22.2367515563965	22.5221824645996	21.6007881164551	22.2919044494629	22.2214031219482	21.6817741394043	22.3854293823242	22.8574485778809	22.7592868804932	21.9293308258057	21.7534427642822	22.3995513916016	23.0941200256348	22.2243804931641	22.4285163879395	22.0021724700928	22.3127136230469	21.9378299713135	22.6783542633057	22.6636390686035	20.6416339874268	21.0777053833008		3	3	3	5.3	5.3	5.3	86.287	19.837	359380000	33	10	8954200	1.1161395209527	0.249309090909091	-0.711013031005859	-1.87901086986634	0.114563120424841	0.98392899408284	0.0819293975830071
28.269323348999	28.3218669891357	28.3551464080811	28.72731590271	28.223014831543	27.8832607269287	28.0234794616699	28.2657070159912	28.315315246582	28.2804737091064	28.2490272521973	28.3869781494141	28.7841300964355	28.7150573730469	28.7481365203857	28.5147647857666	27.983865737915	28.3778247833252	27.6766719818115	28.9459800720215	28.374885559082	28.4073028564453	28.7660388946533	28.9112224578857	28.565616607666	28.3709011077881	27.8918609619141	28.7314643859863	28.571704864502	28.3613109588623		34	34	34	58.3	58.3	58.3	60.985	323.31	141380000000	34	1442	1612700000	0.615233242185699	0.489409523809524	-0.171753311157229	-1.20839730837447	0.145960552167451	0.974163522012579	-0.0569871902465806
23.9736003875732	24.0886936187744	23.9846801757813	22.5576572418213	23.4295635223389	23.3635921478271	24.2674942016602	24.063404083252	23.9419898986816	23.6236610412598	22.1276092529297	23.5107479095459	22.3727340698242	22.1253395080566	22.1732559204102	22.5229606628418	21.3769779205322	22.3546085357666	24.3975429534912	21.247615814209	22.0549373626709	21.4193630218506	19.911283493042	22.0312671661377	21.6686058044434	24.1185436248779	22.1938819885254	21.6209125518799	22.5066871643066	22.8718662261963		6	6	6	15.6	15.6	15.6	70.301	64.616	1597300000	21	72	37033000	2.98090678569968	0.0155	1.30849437713623	3.90191644628501	0.388317461057254	0.882693069306931	0.381204414367676
24.8639125823975	24.4701690673828	24.7316398620605	22.3499736785889	24.2773914337158	23.9730739593506	23.4540004730225	23.4663772583008	24.608907699585	24.3823833465576	24.2664947509766	24.4114456176758	24.5359954833984	24.5769824981689	24.7935237884521	24.2621994018555	24.692268371582	22.5463733673096	22.5612506866455	24.4209823608398	24.5003910064697	23.7810668945313	24.9867210388184	24.2236137390137	24.7586765289307	23.8826904296875	24.7174320220947	24.3134746551514	23.2297286987305	24.343807220459		7	7	7	55.9	55.9	55.9	21.429	101.42	3855600000	9	122	308860000	0.049019218360625	0.945619047619048	-0.0489686965942369	-0.136083133123892	0.222421696600312	0.956970588235294	-0.167008590698241
24.5015449523926	24.660795211792	24.7212982177734	26.3427066802979	23.5583572387695	22.2175025939941	25.0963954925537	22.3133506774902	24.7933750152588	23.8604125976563	24.0072727203369	23.848331451416	25.029390335083	24.4443645477295	23.6905117034912	24.9811553955078	24.4283504486084	24.5336208343506	23.2127170562744	23.9915294647217	23.7663803100586	24.8270168304443	24.8486652374268	23.8959674835205	23.2431583404541	25.0057315826416	24.8221607208252	24.2019481658936	23.868724822998	24.2230243682861		9	9	9	30.4	30.4	30.4	34.531	131.19	3877400000	19	107	76262000	0.00798524590098795	0.987131221719457	-0.010150527954103	-0.0231551263646068	0.0763089056494616	0.968641711229946	-0.0535533905029304
29.0400142669678	29.4190673828125	29.5073719024658	29.4098739624023	28.7914752960205	29.3499069213867	28.9986801147461	28.5356769561768	28.9324989318848	28.7994041442871	29.7313041687012	29.0853748321533	29.4642562866211	29.6408081054688	29.7301216125488	29.4968414306641	29.5053482055664	29.6040477752686	29.5933647155762	30.0586605072021	29.3530235290527	29.5699138641357	29.2400665283203	29.5435886383057	29.6625480651855	28.7956924438477	29.8342609405518	29.1899223327637	29.2490482330322	29.4967079162598		57	57	52	60	60	58.5	86.306	323.31	179340000000	35	1721	2785800000	3.02737361153614	0.0171428571428571	-0.512615776062013	-3.94993431326053	0.917981290650266	0.841866666666667	0.197535514831543
19.9581050872803	20.2007312774658	23.2695655822754	21.4793643951416	21.8416748046875	21.4489231109619	22.4613437652588	22.1879806518555	20.2653713226318	21.4253940582275	23.4946041107178	19.4620227813721	22.6512775421143	19.5564918518066	20.8225841522217	22.8082714080811	21.6530628204346	23.7532787322998	24.0452690124512	20.7624282836914	20.6377105712891	20.5274639129639	21.2406635284424	21.2067375183105	22.5533981323242	22.3944473266602	22.0030384063721	22.7474727630615	20.1575489044189	22.8929691314697		3	3	3	17.9	17.9	17.9	36.308	21.18	360740000	15	12	17325000	0.310220205526831	0.764531468531468	-0.447083663940433	-0.705498266109036	0.169840440980422	0.958196078431373	0.264784049987796
24.0643100738525	22.0198459625244	22.8455581665039	23.4865264892578	24.0430164337158	22.2558898925781	24.2094783782959	19.5639152526855	20.578125	22.576831817627	22.943868637085	20.1567134857178	22.6218967437744	24.0957908630371	23.6860294342041	21.9894886016846	24.1657638549805	22.1205081939697	22.5813446044922	22.5437564849854	23.2874298095703	21.5225105285645	22.5528583526611	23.3068866729736	23.5562534332275	19.6356010437012	24.7131385803223	24.8981380462646	23.7186870574951	22.4882431030273		5	5	5	9.5	9.5	9.5	81.625	40.275	964020000	38	33	11953000	0.076023200275521	0.911765853658537	-0.126166343688965	-0.205594249683676	0.182459074940996	0.970530612244898	-0.277458572387694
25.3619213104248	27.2157688140869	26.6823081970215	26.4786167144775	26.0275764465332	25.2016868591309	26.9175243377686	26.0974197387695	25.8187274932861	26.615686416626	25.237211227417	26.9271659851074	26.8244457244873	23.0515384674072	25.5399341583252	25.7576847076416	26.8993129730225	20.2350940704346	24.3397369384766	22.8693675994873	22.0662231445313	26.0162487030029	24.4890403747559	22.7602615356445	25.3206539154053	26.1110591888428	26.9563751220703	21.8690299987793	20.9576835632324	25.8051605224609		5	4	4	55.7	55.7	55.7	11.511	152.05	4402500000	7	74	150350000	1.25966993135989	0.206933333333333	1.47357444763184	2.05210215870519	0.231420184506751	0.952955223880597	0.532975578308108
25.7097778320313	27.6266574859619	27.269458770752	27.1165428161621	27.1559562683105	26.0879859924316	25.7068557739258	26.3095417022705	27.7043781280518	26.4054050445557	28.1565837860107	27.9241676330566	25.5723915100098	25.9234085083008	26.3618869781494	20.615758895874	28.4518337249756	20.5656032562256	25.4441108703613	25.7267894744873	25.6527767181396	25.8090190887451	26.3038597106934	26.190710067749	25.6946353912354	21.5664443969727	27.6701335906982	26.6553993225098	26.4047222137451	25.6495189666748		18	18	17	35	35	33.9	77.294	263.84	8297500000	45	76	169450000	0.708620790009257	0.419505154639175	1.2350025177002	1.34412698091283	0.106270867861566	0.973540229885057	-0.28546848297119
26.6423759460449	27.0222110748291	26.8771286010742	26.5613765716553	25.1027755737305	26.2908973693848	26.3357734680176	26.1564388275146	26.5315704345703	26.3981628417969	27.3033008575439	26.1837615966797	27.1452083587646	27.5652179718018	27.3008613586426	27.1747417449951	27.5644187927246	24.6958827972412	25.1414890289307	27.6197490692139	27.2300434112549	26.3014545440674	26.9707069396973	27.2400894165039	27.2260971069336	26.1250438690186	27.418363571167	26.3984889984131	26.355432510376	26.9723510742188		11	11	11	55.9	55.9	55.9	22.186	194.78	13316000000	9	214	1247200000	0.485712755573501	0.623826086956522	-0.377592086791992	-1.00802064980805	0.0533721775802241	0.974040816326531	-0.0543439865112276
28.0595111846924	28.5414485931396	28.6655673980713	28.0704040527344	28.6800975799561	28.0084381103516	28.3026924133301	28.4596328735352	28.0570850372314	28.296667098999	28.0583763122559	28.3873882293701	29.6662616729736	28.5301418304443	28.6835479736328	29.227933883667	29.3540325164795	26.9679622650146	27.6263790130615	27.8403205871582	27.4562282562256	27.9230346679688	27.8176918029785	28.038366317749	27.6880588531494	28.6901912689209	29.1405582427979	27.0226345062256	27.7781867980957	28.9374732971191		6	6	6	43.3	43.3	43.3	24.669	323.31	37247000000	10	305	68358000	0.173005824980843	0.827558011049724	-0.12007999420166	-0.431232208267907	0.563803944646156	0.830816901408451	0.384992027282717
28.5605602264404	28.6370620727539	28.6137199401855	27.4578723907471	28.2024707794189	29.0667400360107	29.0578079223633	28.7516841888428	28.3580017089844	28.210018157959	29.0376071929932	29.9972534179688	28.903284072876	27.5852012634277	28.7965602874756	29.3031482696533	23.2187461853027	29.7893161773682	30.7912578582764	28.6270065307617	27.5062007904053	28.9587001800537	27.8837280273438	28.5887794494629	28.1820087432861	28.7630023956299	22.0215759277344	28.9520206451416	28.0751552581787	29.1987762451172		32	32	31	59.6	59.6	57.5	50.374	323.31	136580000000	23	856	2578700000	0.0612390084310777	0.93368115942029	-0.113344383239749	-0.167966652839314	0.388680936815057	0.89104	0.791943359375001
24.297191619873	24.4717826843262	24.4962520599365	26.0333023071289	25.142541885376	24.1328887939453	24.9509143829346	24.4161586761475	24.7181129455566	24.1806354522705	24.2094039916992	24.4088573455811	25.4576053619385	25.3822193145752	25.8616428375244	25.4553508758545	25.1659164428711	26.1395988464355	24.9356212615967	25.5408802032471	24.7633438110352	24.6941833496094	25.3142700195313	25.2745151519775	25.3745460510254	25.3239555358887	25.2158241271973	25.913969039917	26.1770267486572	25.0856170654297		7	7	7	26.3	26.3	26.3	29.388	95.206	3731700000	15	96	181840000	1.36568295659229	0.191459459459459	-0.571731567382813	-2.17640061639833	0.091324203334562	0.968110497237569	-0.0580154418945327
30.3781356811523	30.3082370758057	30.1071186065674	30.8010845184326	30.4671363830566	30.5753345489502	30.6732883453369	30.5378818511963	30.211296081543	30.4730529785156	30.8200073242188	30.5312957763672	30.4077072143555	30.593168258667	30.6301002502441	30.4323101043701	30.3306331634521	30.9903717041016	30.931921005249	30.3601379394531	30.3185081481934	30.6960258483887	30.347204208374	30.5200958251953	30.3520545959473	30.0894203186035	30.4147796630859	29.9345245361328	30.5434226989746	30.615177154541		190	190	190	83.5	83.5	83.5	191.84	323.31	1489800000000	94	8025	9185900000	0.812166398924028	0.356505747126437	-0.149508666992187	-1.48780800504215	1.28386301532559	0.65025	0.219643974304198
29.019588470459	28.9374465942383	28.7673664093018	28.7146968841553	28.6310367584229	28.4565029144287	28.663667678833	28.8245658874512	29.0492115020752	28.8651123046875	29.0677642822266	28.6848182678223	28.9718856811523	29.3034534454346	29.2123622894287	28.7928104400635	29.4765129089355	27.8870449066162	27.5158538818359	29.6510944366455	29.1999931335449	28.6738433837891	28.6683082580566	29.4264049530029	29.3275737762451	27.5848426818848	29.2536544799805	28.3221683502197	28.1718826293945	29.0728073120117		51	51	51	82.2	82.2	82.2	80.552	323.31	86615000000	34	1002	1471400000	0.108273670286664	0.878464646464646	-0.0634405136108427	-0.284414496902607	0.115088526088084	0.988547619047619	0.086212158203125
25.8123760223389	25.3137855529785	25.6465549468994	26.5462493896484	25.757532119751	25.5250720977783	25.9327182769775	25.3267345428467	25.2225818634033	25.3785533905029	25.7650413513184	24.9531364440918	25.5094814300537	25.2686023712158	25.3669967651367	25.9032039642334	25.4640731811523	25.580982208252	26.0753498077393	25.727855682373	25.3302955627441	25.4330711364746	25.1413345336914	25.4176063537598	25.3890647888184	25.0992069244385	25.8112010955811	24.9871120452881	25.9099006652832	25.9165000915527		29	29	29	38.8	38.8	38.8	87.19	323.31	15965000000	39	338	315550000	0.216355065066133	0.83359509202454	0.0847434997558594	0.522581898852068	0.361081328456176	0.852	0.117943000793456
23.7798652648926	23.9053630828857	23.3682632446289	24.0208969116211	23.8396129608154	23.8611698150635	24.3710594177246	24.6215381622314	24.1499614715576	20.336483001709	23.3985862731934	24.3906726837158	23.8630619049072	24.0729198455811	23.7715282440186	23.5943431854248	23.9234313964844	23.8472805023193	24.2806510925293	23.5638370513916	23.7281665802002	23.6235485076904	23.9168872833252	23.8453674316406	23.0122776031494	24.5928058624268	23.8667449951172	23.1827583312988	23.8866958618164	23.5563716888428		9	9	9	17.7	17.7	17.7	67.098	89.74	1939200000	28	82	26491000	0.266607377686065	0.796684210526316	-0.245209884643554	-0.622774231818801	0.410351271596081	0.871917525773196	0.14946880340576
28.3635673522949	27.2948265075684	27.8586940765381	29.1582221984863	30.4970512390137	28.4818153381348	29.4120559692383	28.542407989502	28.6647529602051	27.7875576019287	28.2985897064209	26.8266296386719	28.4165115356445	27.9361820220947	27.3688621520996	29.2071571350098	27.7345371246338	30.3518447875977	29.1530342102051	27.5957660675049	27.8882064819336	27.1961040496826	27.607666015625	27.4874610900879	28.1527214050293	29.8078861236572	27.4324493408203	28.7697334289551	29.6605777740479	27.6444396972656		17	17	1	86.3	86.3	7.8	24.138	323.31	59971000000	9	338	5469300000	0.319722737979497	0.758836879432624	0.317183685302734	0.72305721431772	0.106590770071177	0.978543352601156	0.124186897277834
24.5789413452148	24.3963680267334	24.488733291626	24.8240566253662	24.0588722229004	24.4734554290771	24.1074123382568	24.6737365722656	24.3190002441406	24.8922653198242	24.6303977966309	24.5478076934814	24.279447555542	23.6632957458496	24.3236789703369	24.0437679290771	23.9361591339111	24.2322044372559	24.7824172973633	24.2986602783203	24.2473526000977	24.3350410461426	23.3775596618652	23.8529090881348	24.2835502624512	23.8343181610107	24.1530590057373	23.9693908691406	23.8172397613525	24.5034275054932		21	21	21	45.3	45.3	45.3	67.04	287.97	5620500000	32	205	64126000	0.831629454160819	0.363160493827161	0.207500457763672	1.51412140032103	0.88751701560881	0.82969696969697	0.236398887634277
27.3394317626953	26.8476867675781	28.1668643951416	28.4400367736816	27.5277576446533	27.3481540679932	27.2041511535645	26.5086498260498	26.9425716400146	26.8173866271973	28.2334308624268	27.1721687316895	27.9533805847168	27.5040035247803	27.8922653198242	28.1245517730713	27.5186328887939	27.789363861084	27.5560359954834	27.7741069793701	27.2067623138428	28.303955078125	26.9624557495117	27.8806953430176	27.8188495635986	27.7969303131104	27.6219158172607	27.4822387695313	27.2471714019775	27.6772766113281		17	17	17	44.1	44.1	44.1	38.986	285.76	44962000000	22	388	1638800000	1.23137173426777	0.210333333333333	-0.437524986267089	-2.01844314129721	0.451761585933121	0.882574712643678	0.151968955993652
23.1327781677246	22.7506637573242	22.7449264526367	21.666389465332	22.1777153015137	22.5641860961914	22.2047863006592	22.4091682434082	22.0027713775635	20.2822189331055	20.5587635040283	22.559549331665	22.2010726928711	21.7667694091797	20.8491096496582	21.9384937286377	19.4168853759766	20.4352283477783	22.5268573760986	21.9733505249023	21.2971992492676	21.9128837585449	20.9378490447998	22.7645740509033	21.5300197601318	21.4960765838623	19.3996391296387	21.3794364929199	20.1819343566895	21.6583480834961		6	6	6	27.2	27.2	27.2	27.736	71.192	382240000	15	20	1836800	1.09753178308665	0.239933333333333	0.770952415466308	1.85610716598136	0.148489904134979	0.980917197452229	0.166811943054199
23.1448078155518	22.8778877258301	21.8765335083008	21.394889831543	20.7798194885254	22.8148384094238	21.5386009216309	23.3446216583252	22.8921546936035	20.6026134490967	23.0537090301514	19.6172542572021	20.2395973205566	21.8211574554443	22.8752822875977	21.9179153442383	21.4082298278809	21.083589553833	18.3638744354248	20.7441577911377	22.0962886810303	20.8532409667969	20.6434268951416	22.8839378356934	20.7802219390869	21.2819309234619	22.7304382324219	21.0585041046143	20.8958377838135	21.010290145874		5	5	5	6.1	6.1	6.1	157	35.408	221880000	61	15	1441000	1.06630044808683	0.251935483870968	1.01420001983643	1.8174011369251		1	0
27.5030174255371	27.2177104949951	27.0647621154785	27.3734340667725	27.2089023590088	27.501651763916	27.2429981231689	27.3804702758789	26.7072772979736	27.6522579193115	27.1994781494141	26.9002361297607	27.0971794128418	27.4833145141602	27.1250438690186	27.2757759094238	26.8538856506348	27.752067565918	27.4298191070557	27.1411190032959	26.89723777771	26.9183216094971	26.9317932128906	27.3779067993164	26.9305534362793	27.4251041412354	27.0688667297363	27.0966758728027	27.0847663879395	27.1277027130127		86	86	86	63.8	63.8	63.8	187.98	323.31	69209000000	83	1114	499680000	0.202250148619839	0.834714285714286	0.0594562530517564	0.493398790243984	0.706044322265039	0.84472	0.139899063110352
22.0497283935547	21.0390892028809	21.8364219665527	21.8379211425781	28.2578182220459	20.6805591583252	21.2882823944092	20.0469264984131	22.0108108520508	20.96999168396	22.4790878295898	24.992826461792	22.3931789398193	23.0781269073486	21.4356803894043	21.4359645843506	21.8992538452148	19.5666675567627	21.6234149932861	22.8966331481934	20.8100490570068	21.4142475128174	23.655891418457	24.1895599365234	23.8103923797607	19.3949279785156	21.7739849090576	21.2575874328613	22.9163951873779	21.4363422393799		6	6	6	43.6	43.6	43.6	17.067	36.775	1344100000	10	18	57518000	0.0777446622467838	0.912803921568627	-0.178328514099121	-0.209911425299026	0.0635508499444981	0.9708125	0.114145660400389
22.2873458862305	22.410436630249	21.6971664428711	23.0989971160889	22.7155227661133	22.4182567596436	19.8342208862305	22.3379421234131	22.5336933135986	21.9282112121582	23.6670627593994	21.1442623138428	22.2537403106689	20.3621673583984	22.9726390838623	22.024227142334	22.6750984191895	20.814489364624	21.8569984436035	21.2835845947266	23.5637187957764	19.7519054412842	20.4175262451172	21.2244491577148	21.1386909484863	21.8707828521729	20.7497310638428	20.9027919769287	21.970645904541	21.7529716491699		5	5	5	15.4	15.4	15.4	54.698	35.049	259710000	23	21	9257200	0.211564363112173	0.827373493975904	0.220752334594728	0.512725569187931	0.632636030317968	0.800507936507937	0.571105575561525
29.8109378814697	29.3695697784424	29.3103618621826	28.9419574737549	29.3644866943359	30.1830501556396	29.0457019805908	29.5614356994629	29.053050994873	29.3746356964111	28.9864711761475	30.1474647521973	29.4437961578369	28.3774948120117	29.5386390686035	28.6565589904785	29.5918140411377	27.0976810455322	27.6435451507568	28.5283546447754	28.5038528442383	29.5658531188965	28.8258399963379	28.0614700317383	29.5502471923828	29.0906581878662	29.678014755249	27.4460849761963	27.8170204162598	29.8071327209473		18	18	18	41.8	41.8	41.8	43.972	323.31	93313000000	16	501	4150900000	1.1133789911328	0.247214285714286	0.600336837768555	1.87562026131945	0.0295257641514152	0.974434782608696	-0.033435440063478
21.4390449523926	20.6211376190186	21.6518955230713	22.076732635498	23.280366897583	19.8008937835693	21.2520179748535	21.8321266174316	22.494556427002	21.0453338623047	21.5634956359863	23.9237022399902	22.6788330078125	23.3996295928955	21.8869075775146	20.7957210540771	20.9019412994385	19.4668350219727	21.828441619873	23.4159641265869	21.9764957427979	19.7909355163574	21.0504093170166	23.5374183654785	22.857967376709	20.7146396636963	22.1711025238037	20.1653060913086	21.9857177734375	19.7006015777588		3	3	3	15.3	15.3	15.3	27.869	23.779	275830000	14	18	19702000	0.369829906905578	0.74303125	-0.436736488342284	-0.813169476305991	0.46618686341405	0.884857142857143	0.591087722778319
26.190954208374	25.5389575958252	25.1977920532227	24.5051860809326	25.9354858398438	26.7855644226074	24.9643745422363	25.1180286407471	26.0136108398438	25.3019771575928	24.7196273803711	24.126443862915	24.8064155578613	23.9943809509277	24.5003299713135	24.606029510498	24.0863456726074	21.6731433868408	24.7298774719238	24.4129314422607	25.5471324920654	24.1614646911621	25.03271484375	24.0962753295898	25.4351406097412	24.8131351470947	25.0602741241455	23.17506980896	25.8337154388428	25.0385875701904		18	18	18	42.8	42.8	42.8	65.451	323.31	4267600000	29	132	83944000	2.92512760466545	0.016	1.38964061737061	3.84428376441506	0.96883117450367	0.799	-0.653798484802248
20.8559646606445	21.8055286407471	20.9049377441406	21.0960216522217	27.426383972168	20.2749042510986	21.5202445983887	20.6809253692627	21.2446823120117	21.0936698913574	21.602725982666	21.9907512664795	22.157169342041	22.6320858001709	22.7830066680908	20.8295135498047	21.3528461456299	21.2040100097656	20.330415725708	22.3193264007568	20.3326187133789	22.0948390960693	20.7391357421875	22.1436748504639	20.5998363494873	21.8872566223145	21.7031345367432	20.7153015136719	21.4712448120117	21.4207458496094		6	6	6	48.9	48.9	48.9	10.492	44.849	983590000	6	34	76600000	0.0148547230902244	0.980018264840183	-0.0298587799072259	-0.0427466771823472	0.64137018030366	0.807672131147541	0.40940628051758
21.0677604675293	24.9137859344482	24.2859497070313	22.0566444396973	23.3504333496094	20.5766525268555	26.4110412597656	26.758243560791	24.2865142822266	21.4164276123047	21.9425277709961	20.4325752258301	21.3519859313965	22.1515159606934	22.6486911773682	23.6565456390381	22.9714965820313	20.1991214752197	21.0769844055176	22.2743797302246	20.7710571289063	19.7984523773193	20.48561668396	22.2921009063721	20.5141448974609	21.8798332214355	20.9399127960205	21.273509979248	20.5502128601074	20.9938411712646		8	8	8	21.3	21.3	21.3	47.704	62.184	2480700000	20	48	78886000	1.31274429389487	0.197756097560976	1.64176292419434	2.11467135921935	1.38925177151896	0.667333333333333	0.920714187622071
19.4482097625732	22.6897106170654	21.2646961212158	20.1634178161621	26.9685115814209	21.1566104888916	19.6800117492676	21.1949729919434	21.4975700378418	22.4960079193115	19.3230209350586	21.449348449707	21.6929512023926	22.1899337768555	22.8412113189697	20.7375869750977	20.9434452056885	21.4127731323242	19.9482078552246	20.8387050628662	23.1519451141357	20.8314456939697	21.8353004455566	21.8275260925293	22.4453182220459	21.2397747039795	20.5083065032959	20.2337417602539	23.1321964263916	21.8237400054932		7	7	7	21.3	21.3	21.3	36.622	42.417	493160000	17	11	25310000	0.300616470438062	0.770896551724138	0.518253517150878	0.687589220544215	0.634624162256234	0.809741935483871	-0.56521110534668
24.6564922332764	23.7973880767822	24.3507022857666	21.8810653686523	23.8580417633057	23.5905799865723	23.6904048919678	24.7152862548828	24.072265625	23.5346908569336	23.9729862213135	24.6011047363281	23.0183010101318	24.3509044647217	23.2875709533691	23.7329349517822	23.6895523071289	23.5480442047119	24.1406326293945	23.6275615692139	23.6292304992676	23.83913230896	22.1766605377197	23.8553829193115	22.8619270324707	24.0179271697998	23.6945552825928	23.597188949585	23.9678077697754	24.0515060424805		11	11	7	37.2	37.2	24.1	52.407	151.17	2746500000	18	112	28073000	0.0210286657093483	0.98811214953271	0.0177324295043952	0.0601063221482148	0.444377215502656	0.877887640449438	0.22782745361328
21.8794956207275	22.8025054931641	23.0537109375	24.5710906982422	22.7473487854004	22.322868347168	21.4016208648682	21.9292945861816	24.0167388916016	24.75026512146	24.7091464996338	29.5045146942139	22.926643371582	23.8944873809814	24.7262954711914	23.9566860198975	20.4440498352051	20.658712387085	24.2239818572998	21.8457622528076	21.9583148956299	21.4635372161865	21.1082630157471	21.3234481811523	24.1086883544922	21.1394519805908	24.7313289642334	23.8829708099365	25.847448348999	22.2406196594238		12	12	11	63.1	63.1	63.1	21.898	177.56	6165800000	12	45	382460000	0.378610740298818	0.74576	-0.741534042358399	-0.828560033313616	0.436077783727268	0.885333333333333	0.908620834350586
23.6551265716553	24.0131645202637	23.9843330383301	23.7625331878662	23.2632732391357	23.9015026092529	23.4822235107422	23.8884620666504	23.8563327789307	23.8124504089355	23.506275177002	24.6222095489502	23.2983798980713	23.4857883453369	23.4761772155762	23.7689056396484	22.9518756866455	23.0523681640625	23.8738021850586	23.6718482971191	22.7611141204834	23.261266708374	23.0709400177002	23.6537075042725	23.4467010498047	23.1768054962158	23.1152782440186	22.6417846679688	22.871509552002	23.7521553039551		10	10	10	20.5	20.5	20.5	66.258	74.555	1774200000	30	67	40177000	0.575872289151123	0.52737037037037	0.1911771774292	1.14914189613137	1.29903764810245	0.671733333333333	0.395636749267577
26.2574405670166	21.8596343994141	19.9670486450195	22.0726852416992	27.2219562530518	21.2071857452393	22.0410232543945	28.203125	21.0976943969727	21.505256652832	21.4641513824463	19.6016025543213	22.4768943786621	20.5670394897461	20.0741329193115	22.4643211364746	27.1776924133301	26.2975769042969	22.5875377655029	20.7918834686279	20.7748851776123	21.8166732788086	21.3974914550781	21.0057506561279	21.9927730560303	21.2213592529297	22.5151996612549	21.0949535369873	19.6519355773926	20.1913948059082		2	2	2	26.1	26.1	26.1	12.694	40.315	2957500000	4	24	739370000	0.279757236874232	0.781866666666667	0.79302177429199	0.648101864260796	0.747280697398995	0.819148936170213	1.18404159545899
23.0060405731201	23.0793952941895	23.3917865753174	23.53883934021	22.7806663513184	22.8380355834961	23.0042572021484	22.9215793609619	22.9286270141602	23.0177574157715	22.7871990203857	22.7344646453857	22.943172454834	23.1937007904053	23.1105709075928	23.6436138153076	22.9293117523193	22.7417030334473	22.6597290039063	23.686243057251	22.9387283325195	22.9685459136963	22.8032550811768	23.0396747589111	22.9358730316162	23.1994781494141	23.0842552185059	22.9685287475586	22.8451957702637	23.0005321502686		8	8	8	20	20	20	88.96	65.08	955270000	40	53	4499400	0.0194476897497111	0.987032558139535	0.00772762298583984	0.0556828805440206	0.21962008302302	0.94221582733813	0.0645641326904283
21.906867980957	25.0285053253174	24.8993358612061	22.3066291809082	20.3182735443115	22.5852127075195	21.6252880096436	20.2906818389893	21.6591796875	20.580883026123	22.0913696289063	20.3552932739258	23.2464237213135	23.8934688568115	23.9843330383301	24.1099643707275	19.3914012908936	21.0418853759766	20.1001300811768	19.3913269042969	20.5441074371338	21.1008415222168	22.2743091583252	21.9592990875244	20.7986679077148	24.1699733734131	21.9720230102539	21.4166851043701	20.7108154296875	24.9920043945313		7	2	2	51	21.6	21.6	11.202	88.888	1083000000	5	29	160320000	0.177720361957517	0.832921348314607	0.359526062011717	0.441413232852665	0.11546697239315	0.993389221556886	-0.233312988281249
27.2381763458252	27.2300434112549	27.6932525634766	28.5286159515381	28.1248474121094	26.9451427459717	27.6940498352051	27.6443710327148	27.5105819702148	27.0641460418701	26.8855323791504	26.9957180023193	27.295877456665	27.2751541137695	27.0974807739258	27.4599838256836	27.582763671875	25.8086986541748	25.5731143951416	27.761100769043	27.4905242919922	27.3585872650146	28.1683959960938	27.1839504241943	27.3243160247803	27.3585033416748	27.4877681732178	26.7188186645508	27.619119644165	27.5137481689453		41	41	41	51	51	51	92.811	323.31	50491000000	41	819	796850000	1.33784961550829	0.192307692307692	0.593780326843262	2.14402687477023	1.00948666428645	0.880695652173913	-0.448830795288085
32.4400825500488	32.4562072753906	32.1399536132813	32.0738677978516	32.6353645324707	33.0659484863281	32.5218734741211	32.1819839477539	32.4226684570313	32.8214912414551	32.1672821044922	32.6318359375	32.3508987426758	32.9492645263672	31.4458885192871	32.7924995422363	32.487979888916	31.9769535064697	31.6999187469482	31.7302017211914	31.6340007781982	32.2563667297363	31.1564140319824	32.1986770629883	30.9700756072998	32.7923851013184	32.2183876037598	32.2002563476563	31.7483921051025	33.1419677734375		25	25	21	54	54	51.7	51.568	323.31	1064300000000	18	2645	38803000000	0.713170424933135	0.422863157894737	0.252671813964845	1.35058080423934	0.317999450623024	0.870866666666667	0.191580009460452
26.9453659057617	24.9046287536621	24.7600479125977	26.4123020172119	23.8197765350342	21.2301826477051	23.2699642181396	21.9784679412842	20.3250408172607	26.978910446167	24.4788951873779	23.139289855957	24.2807922363281	26.0102634429932	25.7232265472412	28.0337009429932	23.5701065063477	24.505973815918	21.6846160888672	21.8719425201416	24.6442737579346	25.6306476593018	22.4883270263672	24.88720703125	25.5508346557617	27.2017230987549	23.0529479980469	26.2369556427002	21.6999912261963	22.6169281005859		17	17	2	42.1	42.1	6	54.894	205.33	6024000000	22	121	146220000	0.104993645353588	0.880542713567839	-0.267411994934083	-0.276588399606007	0.0298075732034348	0.978582524271845	-0.0711029052734382
23.3099422454834	20.2896633148193	20.171932220459	21.7896175384521	23.3166275024414	23.6200847625732	21.5845203399658	23.5486316680908	21.517333984375	23.158353805542	20.4516582489014	23.696891784668	23.120677947998	21.7102031707764	20.4720458984375	21.8541450500488	20.2653675079346	22.2321014404297	24.5302314758301	21.6022605895996	22.8118476867676	21.4110088348389	21.9086761474609	20.938268661499	22.048807144165	20.2727527618408	19.7500972747803	20.6253032684326	21.2052440643311	21.699914932251		3	3	3	25.2	25.2	25.2	28.394	39.707	419650000	7	26	8947000	0.150822151539666	0.821895833333333	0.237112426757815	0.38244870877846	0.713283172794992	0.84734693877551	0.726366233825683
23.1408500671387	20.9805450439453	21.8479595184326	21.6098289489746	26.885066986084	22.6487560272217	20.3892974853516	22.3940925598145	21.9301204681396	23.5578899383545	20.9855899810791	26.0609760284424	22.4814720153809	22.6204872131348	21.7461032867432	21.6780567169189	23.8990135192871	20.3019466400146	23.3154792785645	20.2220726013184	21.2729930877686	21.9924964904785	23.9344501495361	20.7353267669678	21.6282405853271	21.4996509552002	23.6705532073975	21.4687347412109	21.8618068695068	23.0125331878662		8	8	8	57.8	57.8	57.8	18.502	58.853	1249800000	10	27	115070000	0.0976790232000168	0.89058	0.207320976257325	0.2589858913078	0.132103167600475	0.980907975460123	0.223441123962402
29.4904861450195	29.6219158172607	29.5465183258057	29.2729759216309	29.1842575073242	29.5981292724609	28.9311180114746	29.4985542297363	28.6954784393311	29.2798328399658	28.7640151977539	29.574577331543	29.4782695770264	28.6693229675293	29.9634761810303	28.6402034759521	30.1257095336914	26.2919502258301	27.3008613586426	28.4634571075439	28.8351192474365	30.2033824920654	29.5448608398438	28.8310165405273	29.8678245544434	29.3092994689941	30.1924877166748	27.7906055450439	28.2206192016602	30.0057106018066		4	4	4	41.3	41.3	41.3	13.755	45.575	46903000000	4	206	9925700000	0.821987515919789	0.355247058823529	0.58474235534668	1.50111135574951	0.608032501500561	0.783647058823529	-0.552908325195311
20.9948635101318	20.9405460357666	20.8747901916504	20.1804351806641	21.650484085083	19.9956092834473	21.3915176391602	20.988151550293	21.8843116760254	21.4950199127197	20.4963855743408	27.0035667419434	21.6326923370361	22.9156799316406	20.985107421875	19.9869022369385	21.2382335662842	22.018217086792	22.4432640075684	21.1061611175537	21.8160190582275	21.8712329864502	21.0628910064697	22.7253799438477	20.61572265625	20.6093463897705	21.2123928070068	22.6806354522705	21.3342361450195	22.4492492675781		7	7	7	32.3	32.3	32.3	29.26	222.47	1291300000	17	16	63572000	0.78247735653219	0.366857142857143	-0.943048095703126	-1.44726621091904	0.211810964299809	0.939380281690141	0.344910430908204
28.7407894134521	28.590030670166	28.1012439727783	27.5778026580811	27.4482135772705	28.4632225036621	27.9675216674805	28.1737422943115	28.5205078125	28.8372859954834	27.2348918914795	27.9692802429199	27.3048686981201	26.7747993469238	27.1367263793945	26.9716930389404	26.3921794891357	27.1494770050049	28.6141414642334	27.086893081665	26.5967617034912	26.6445770263672	26.9998092651367	26.8876247406006	26.7963733673096	27.2556591033936	26.5837688446045	27.2334308624268	27.1012935638428	26.8662033081055		31	31	31	68.1	68.1	68.1	61.849	323.31	60217000000	26	683	737210000	3.03898105181819	0.024	0.978540992736814	3.96193095588017	1.00076210126928	0.82672	0.366944885253908
30.4121570587158	30.0939598083496	29.4509105682373	30.0134506225586	30.1152038574219	30.5159664154053	29.5419101715088	29.8993721008301	30.1564140319824	30.3800983428955	28.9442481994629	30.0910606384277	29.2614326477051	29.4267845153809	29.208158493042	30.6726989746094	30.2328357696533	17.9617214202881	28.4298191070557	28.2556133270264	28.6203079223633	29.2550964355469	28.1263256072998	29.9112796783447	28.8771877288818	30.2318058013916	30.2854881286621	28.7957859039307	27.9644966125488	30.294059753418		9	3	1	72.5	40.2	14.7	11.328	134.04	62011000000	6	112	3266400000	0.852136507121504	0.363428571428571	1.80950698852539	1.54162925477408	0.374600073841579	0.86	-0.987746047973634
20.3978500366211	21.6035404205322	21.1422691345215	20.7156982421875	24.564359664917	22.2334575653076	23.6244411468506	25.3576984405518	21.9643039703369	19.7720108032227	20.9967651367188	19.7242641448975	19.3722534179688	20.181713104248	19.9554634094238	20.7652034759521	21.3598346710205	20.7713985443115	20.615161895752	21.5639305114746	20.7438335418701	22.4583320617676	21.7776584625244	21.3448581695557	20.8230247497559	20.3622512817383	22.1978092193604	21.514066696167	22.2946090698242	20.8949890136719		12	12	12	11.9	11.9	11.9	165.46	81.131	718730000	75	24	5144200	1.72239342586769	0.109	1.60696411132813	2.57813167564149	1.95267298274591	0.473	-0.910544395446777
24.2098503112793	24.3753070831299	24.2917919158936	20.5115013122559	23.5995750427246	23.8268718719482	24.0997295379639	24.3353824615479	24.3070945739746	24.2531356811523	25.0431003570557	24.8943023681641	24.8549556732178	25.38840675354	24.892822265625	25.0335121154785	25.0209827423096	23.5943431854248	23.5243244171143	26.1478481292725	24.4524307250977	24.494665145874	24.4827766418457	25.663402557373	24.296350479126	24.1690559387207	24.4432258605957	24.4144172668457	22.9805545806885	25.3690967559814		13	13	13	34.6	34.6	34.6	65.26	118.69	4066600000	28	123	98926000	1.54148923446285	0.151448275862069	-1.0584358215332	-2.37715271093847	0.536996214345291	0.825842105263158	0.362862205505369
24.0241146087646	23.9840717315674	23.9556217193604	24.5476322174072	23.6949806213379	23.4840679168701	24.3158950805664	23.7092514038086	23.6645965576172	23.0585079193115	24.3092479705811	23.0525665283203	24.6870975494385	25.0921249389648	24.6808891296387	24.7877082824707	25.1771411895752	24.0813159942627	24.2409629821777	25.9991436004639	24.5287418365479	24.1160068511963	24.6758365631104	25.7130336761475	24.6187973022461	23.3594436645508	24.770923614502	23.8761463165283	24.7752513885498	24.9274597167969		8	8	8	26.9	26.9	26.9	38.347	122.74	3496200000	16	189	106100000	1.86960553435579	0.0845714285714286	-0.766945838928223	-2.73841230664596	0.0875969673446875	0.964786885245902	0.0746557235717766
31.9019985198975	32.0416603088379	31.4567470550537	32.2656745910645	32.3788070678711	32.5092315673828	32.2528495788574	31.5804653167725	32.1079597473145	32.0184326171875	31.8933067321777	32.247314453125	32.125431060791	32.7547378540039	32.1271553039551	32.762321472168	32.6395950317383	31.4021759033203	30.8951148986816	31.8056659698486	31.6558685302734	32.4989776611328	31.3424434661865	32.5281295776367	32.1046524047852	32.4911842346191	32.6186599731445	31.6754779815674	31.4913749694824	32.9345588684082		12	12	4	89.6	89.6	34.9	11.164	323.31	827160000000	6	1135	68809000000	0.0224297625193048	0.9898779342723	-0.0138992309570298	-0.0640140698530268	0.100775798295367	0.973863636363636	-0.0688508987426744
23.8431644439697	21.9425983428955	21.782506942749	22.8508625030518	21.3495712280273	23.6180686950684	20.1977806091309	21.3495826721191	20.3161277770996	24.7044563293457	21.6525230407715	22.9977264404297	20.2836723327637	22.2757530212402	20.4581680297852	22.59033203125	21.8733921051025	18.2752780914307	20.6675262451172	21.3486366271973	22.2286777496338	19.8835010528564	21.0483169555664	20.2146606445313	21.9305782318115	19.4104709625244	22.4291801452637	22.8638019561768	20.3341255187988	22.0490970611572		5	2	2	26.7	12	12	16.327	21.989	371000000	8	10	46376000	0.798744448282987	0.360224719101124	0.953171157836913	1.46954125691464	0.00180087069113074	0.995703703703704	0.00305976867675994
23.6916828155518	24.2308139801025	24.1428146362305	24.0693187713623	21.680046081543	23.9552669525146	22.9750175476074	23.4089870452881	23.7842674255371	23.572998046875	23.7191047668457	23.4717197418213	24.2973308563232	23.4552555084229	24.3906726837158	23.7934246063232	24.7522583007813	22.9469051361084	23.0329666137695	24.420919418335	21.3591194152832	24.0354022979736	23.9249706268311	24.471284866333	24.0260581970215	22.937183380127	25.2596874237061	21.5037364959717	23.1529655456543	24.059944152832		4	4	4	11.4	11.4	11.4	49.446	28.694	1508500000	26	53	48306000	0.417726116485265	0.688682926829268	-0.276934432983396	-0.895796388088405	0.364922399441202	0.869074074074074	0.355020523071289
23.2228031158447	23.1592788696289	23.3070259094238	23.8374004364014	23.1443252563477	22.446195602417	23.5468673706055	22.7710857391357	24.0333023071289	20.2295837402344	23.2426357269287	23.0253143310547	24.0774097442627	23.6334495544434	23.5615081787109	23.6940231323242	23.7595901489258	22.3549308776855	21.9592533111572	24.1527500152588	24.3555507659912	23.0527820587158	23.7772598266602	24.025297164917	23.6804599761963	23.4332618713379	23.7438621520996	23.510627746582	23.8089199066162	23.7852649688721		5	4	4	8.2	7.1	7.1	71.227	25.516	1084500000	38	38	28541000	0.434823505901112	0.670578512396694	-0.376299667358399	-0.924545852422562	0.801757469661452	0.8433	-0.371242141723634
20.2192764282227	20.3153820037842	20.8310451507568	22.8674812316895	26.6242179870605	20.2233180999756	22.5769214630127	20.4667263031006	20.6936817169189	20.3815479278564	19.6598339080811	21.1358966827393	22.1646366119385	21.6687660217285	21.3952617645264	19.8633728027344	20.501615524292	21.4953060150146	19.7234935760498	22.3054981231689	22.282787322998	21.8889484405518	21.0554790496826	22.1885757446289	21.7108364105225	19.5611114501953	21.4038963317871	21.1001739501953	21.6503791809082	21.5203170776367		12	12	12	33.8	33.8	33.8	44.462	91.759	573010000	27	17	7884400	0.327461439317624	0.761391304347826	0.528591728210447	0.737241566933125	0.554702022059541	0.836277777777778	-0.444882392883301
19.298999786377	23.4528713226318	22.458589553833	20.9431266784668	21.584566116333	21.5504188537598	26.433422088623	26.9602489471436	23.3832416534424	20.8103675842285	22.0866756439209	20.0202617645264	21.3028011322021	21.0710887908936	21.9037456512451	22.4962387084961	22.2180652618408	20.048942565918	19.8505573272705	21.2898998260498	21.8914470672607	20.3622951507568	21.6999416351318	21.9062938690186	20.4025592803955	20.2668647766113	21.7649536132813	20.8199920654297	21.6890563964844	20.1603260040283		9	9	7	16.1	16.1	14.4	56.762	66.638	1431200000	21	22	56767000	1.0126340184461	0.2825625	1.45875759124756	1.7500724519597	0.131982724885582	0.975121951219512	0.132454681396485
22.5184059143066	19.7953948974609	20.0904369354248	21.6634502410889	24.0666923522949	23.0935363769531	23.2413845062256	23.645263671875	23.2763977050781	22.9693031311035	20.1683330535889	23.3003368377686	22.7003879547119	22.1307144165039	21.0509929656982	21.5654430389404	21.2298774719238	22.4705295562744	23.0942611694336	21.0731353759766	23.3063087463379	20.8779487609863	22.4959945678711	20.4641857147217	22.1481666564941	23.4375858306885	21.1757545471191	22.6602516174316	24.1377429962158	22.2066345214844		9	9	9	41.9	41.9	41.9	29.854	71.681	617390000	16	42	31655000	0.473676772133945	0.631111111111111	0.557625389099123	0.988547767055296	0.383127761550943	0.8675	-0.412656211853029
27.4233417510986	27.9998092651367	28.3738079071045	29.5616893768311	28.7392139434814	25.730318069458	28.0241680145264	26.7674922943115	28.0308647155762	27.4313354492188	29.2660655975342	28.057653427124	29.1465682983398	30.4691753387451	29.4564628601074	29.5267505645752	29.3915729522705	28.5352325439453	25.3706932067871	29.0341472625732	28.9903450012207	29.6227531433105	28.2543525695801	30.0654811859131	28.8994007110596	29.4019622802734	29.7892379760742	29.3028659820557	29.0658416748047	30.0327568054199		12	4	4	89.6	34.9	34.9	11.178	103.37	39032000000	6	161	461460000	1.09988327554188	0.247103448275862	-1.01722812652588	-1.85900792287295	0.54678061130124	0.829189189189189	-0.517067527770998
24.0985240936279	24.1428928375244	23.0862655639648	23.5479259490967	24.0671043395996	23.9090309143066	23.5999145507813	23.526237487793	23.5613918304443	23.5658130645752	22.2425765991211	24.1581535339355	24.0367431640625	23.6590538024902	24.019115447998	23.582103729248	24.3161010742188	23.0283031463623	23.6652488708496	22.6058254241943	23.5789985656738	23.1201286315918	23.2349395751953	23.36399269104	23.5542640686035	24.170202255249	24.3509731292725	23.8654251098633	23.1200485229492	23.6477909088135		3	3	3	8.8	8.8	8.8	38.066	20.301	1337200000	17	37	33224000	0.32737210379461	0.756115107913669	0.179187583923341	0.737078403408185	0.102386109421249	0.975862857142857	-0.0693538665771491
28.4553661346436	28.8043365478516	28.829927444458	28.8502521514893	28.664176940918	28.3209209442139	28.8959102630615	28.5517520904541	28.998706817627	28.5555229187012	28.4475040435791	27.7702045440674	28.7485198974609	29.444408416748	27.8607082366943	29.0981826782227	28.9853858947754	27.1940383911133	26.337833404541	29.8904838562012	28.6603050231934	28.553108215332	29.6085834503174	29.7520503997803	28.648868560791	28.4376983642578	28.949239730835	28.2603778839111	28.9706802368164	28.8727340698242		20	20	20	74.1	74.1	74.1	40.039	323.31	63715000000	13	552	1821800000	0.418805733322753	0.692524590163935	0.314960289001466	0.897622873027032	0.685878954875239	0.791357142857143	-0.493637657165529
29.3089752197266	29.0749263763428	29.4304370880127	28.177453994751	29.1569442749023	27.9375858306885	29.6539840698242	29.1813449859619	28.4792728424072	28.926628112793	29.0490818023682	29.095796585083	30.5853099822998	29.6536922454834	29.2340240478516	29.668478012085	28.8681468963623	30.2810707092285	30.1847076416016	28.4949932098389	29.2629337310791	29.4329090118408	29.3212223052979	29.5531635284424	28.8718814849854	29.480583190918	28.7111568450928	28.8436489105225	29.7346820831299	28.7380867004395		33	33	33	78.2	78.2	78.2	42.416	323.31	179700000000	19	955	6889200000	1.28402440923799	0.198454545454545	-0.578774833679198	-2.08090181797709	0.672053500705822	0.790965517241379	0.316503334045411
28.2023315429688	28.4222183227539	28.2767524719238	27.9606895446777	28.3097763061523	28.295352935791	28.4399585723877	28.7895488739014	28.5399703979492	27.5525951385498	27.8907012939453	29.030179977417	28.7977657318115	28.1751232147217	28.3947658538818	27.8367748260498	28.714599609375	29.49827003479	28.6338443756104	28.4304981231689	27.9266014099121	28.505443572998	28.650203704834	28.5315551757813	27.9908046722412	27.5817584991455	28.7356357574463	28.9706802368164	26.8882064819336	29.0223426818848		84	84	14	43.3	43.3	10.5	272.47	323.31	106540000000	104	1220	625620000	0.714843324337335	0.425531914893617	-0.261332893371584	-1.3529504123849	0.462120895743245	0.872186046511628	0.259929084777834
23.4597644805908	21.969654083252	21.5804481506348	22.9701633453369	20.5737934112549	23.5308856964111	22.566370010376	20.05983543396	22.5267372131348	22.7979221343994	21.9720401763916	21.9584045410156	22.6771926879883	21.7400302886963	22.8027610778809	23.2451477050781	23.1319942474365	20.1235218048096	21.1662902832031	21.130033493042	22.4675216674805	22.3354625701904	22.3316249847412	22.2635478973389	22.923303604126	22.7280006408691	23.1530742645264	22.0852165222168	21.6986312866211	22.8478546142578		3	3	2	37	37	15.6	14.575	23.31	398400000	4	27	99600000	0.172600880934479	0.823868131868132	0.208815765380859	0.430354771206989	0.761698182299719	0.845909090909091	-0.488682174682619
27.1301612854004	26.4751262664795	25.5391654968262	26.3980979919434	20.4517669677734	26.5168914794922	25.6439437866211	25.8547897338867	26.4776134490967	25.8081836700439	24.9178886413574	26.5088005065918	25.9149036407471	25.2658500671387	26.1431446075439	24.5021533966064	26.915246963501	25.5695266723633	25.7727375030518	21.7935085296631	26.131534576416	25.2694931030273	25.9604473114014	24.815824508667	26.0023880004883	25.0576324462891	26.7276725769043	25.2178211212158	24.8477592468262	24.316930770874		5	5	5	20.1	20.1	20.1	26.34	58.051	7367300000	12	94	539290000	0.158483284405012	0.820042328042328	0.299197959899903	0.399464067205269	0.0755353852444576	0.965170212765957	-0.104374313354494
30.4936199188232	29.7757873535156	29.3140201568604	30.1227512359619	30.6309680938721	30.7171020507813	29.7913837432861	30.6836986541748	30.1558113098145	29.765043258667	28.6130886077881	29.6793594360352	30.3394737243652	30.1371173858643	29.4211158752441	29.5123176574707	30.2705268859863	28.3946018218994	29.0855770111084	29.565580368042	29.6696109771729	29.3228340148926	30.1975345611572	29.4959659576416	29.4895496368408	30.0372142791748	29.9597511291504	29.0060043334961	30.8136005401611	29.6932525634766		26	26	26	36.3	36.3	36.3	60.625	323.31	128080000000	21	367	4564500000	1.64340754907191	0.125692307692308	0.643142700195313	2.4909875926078	0.487609605484474	0.850843373493976	-0.266655921936035
23.9559764862061	23.8854846954346	24.1676788330078	25.2006015777588	24.1949787139893	23.4015846252441	24.4615135192871	23.6896591186523	23.9986915588379	23.6268939971924	24.0132484436035	23.8536720275879	24.9607124328613	24.5402011871338	24.3521175384521	24.2504634857178	24.6234378814697	20.0476951599121	23.5067596435547	24.5290393829346	24.4567604064941	24.5301132202148	24.8194828033447	24.6423473358154	24.3058433532715	24.0041885375977	24.58669090271	24.8356666564941	24.4843139648438	24.0431842803955		9	8	8	15.9	14.8	14.8	81.749	74.194	1449200000	36	60	38525000	0.160311510817315	0.820808510638298	0.190571594238282	0.403497909742102	0.698639621380095	0.827692307692308	-0.603124427795411
25.9615955352783	20.6158409118652	24.0623340606689	21.4356002807617	24.2113361358643	20.821231842041	25.7388458251953	20.4951877593994	25.1269550323486	24.9272785186768	24.9156112670898	20.213830947876	24.646858215332	24.1102027893066	23.7760543823242	25.088005065918	24.608118057251	19.1568336486816	19.8464317321777	20.8421115875244	24.316722869873	21.9871311187744	24.0811538696289	22.6540851593018	20.2095565795898	24.7457084655762	21.5077857971191	20.1658954620361	20.2963752746582	25.4580135345459		2	2	2	39.6	39.6	39.6	10.22	58.316	1509900000	4	39	240400000	0.253727484523933	0.805187096774194	0.619214820861817	0.597623751915954	0.0660283843506158	0.97034554973822	0.178162956237792
23.1649188995361	23.0632400512695	23.1549758911133	21.6776142120361	23.4372062683105	23.1087055206299	23.1580619812012	23.1476192474365	23.0923442840576	23.2739810943604	21.391134262085	22.8401699066162	23.6774520874023	23.0002746582031	22.7195434570313	22.8617763519287	23.011697769165	20.3001594543457	22.769229888916	20.8054008483887	21.4751815795898	22.5114727020264	21.1251525878906	22.2430667877197	21.1141757965088	22.8979625701904	21.5005474090576	19.6869125366211	20.8880481719971	23.129150390625		6	6	6	15.6	15.6	15.6	61.049	84.832	657170000	25	45	23584000	1.0611285972325	0.251936507936508	0.690182876586913	1.81095856854624	0.758749219459594	0.832888888888889	0.680516815185545
20.1715679168701	23.2874298095703	22.5450286865234	21.8154945373535	21.1127376556396	20.8602733612061	24.485237121582	25.7047481536865	23.5449829101563	19.9394950866699	19.7213821411133	21.1035499572754	22.3041286468506	20.4623527526855	20.0657444000244	21.0964374542236	22.2802543640137	21.8496475219727	21.7099704742432	22.1337966918945	22.3298015594482	21.0630798339844	21.9892768859863	21.2706813812256	20.9811325073242	21.78883934021	22.0304527282715	20.2358226776123	21.0795669555664	21.0266590118408		2	2	2	7	7	7	35.461	12.426	357390000	20	9	17870000	0.894321016624834	0.341479452054795	1.0739730834961	1.59754852688995	0.113884825436883	0.979882352941176	-0.106804847717285
31.4874038696289	31.5882167816162	32.1188278198242	31.9794769287109	31.5809154510498	30.8159675598145	31.3526859283447	31.2807388305664	31.4190578460693	31.2806282043457	31.3446140289307	31.1543025970459	32.4929504394531	32.2333488464355	31.8995876312256	32.1377906799316	32.0790596008301	30.7386016845703	30.6254901885986	32.0201263427734	31.8115730285645	31.4935245513916	32.2420959472656	31.8924751281738	31.8007774353027	31.684326171875	32.0080184936523	31.6758136749268	31.8674335479736	31.6068649291992		17	17	14	44.4	44.4	40.8	39.248	323.31	493370000000	11	1189	15305000000	0.34276236101504	0.761654135338346	-0.182195281982423	-0.76499188251023	0.265696896289075	0.928661417322835	-0.135703086853027
20.4034614562988	20.2071018218994	20.6519527435303	21.2439384460449	21.1880264282227	19.7379550933838	21.2659435272217	19.5663623809814	20.7936935424805	23.610767364502	19.6488761901855	24.2064266204834	22.9718933105469	22.9314460754395	21.92356300354	21.3980121612549	25.6000843048096	19.1861991882324	19.2513370513916	23.8514804840088	22.1263561248779	23.8503360748291	21.7428455352783	20.7054405212402	21.2042789459229	20.6809329986572	25.2687091827393	20.9199047088623	22.6495952606201	26.3092823028564		2	2	2	21.7	21.7	21.7	14.737	131.68	541330000	6	17	90222000	0.865993837734355	0.363945945945946	-1.23001155853271	-1.56009525179803	0.194320553045784	0.964361111111111	-0.448836326599121
26.9919395446777	25.5103569030762	25.2703495025635	24.5701065063477	23.813232421875	25.0403861999512	25.0760631561279	26.48557472229	25.6336441040039	26.4141750335693	24.3005466461182	25.7099876403809	25.218376159668	25.0655422210693	24.9920043945313	25.0373306274414	24.4076900482178	23.0136241912842	25.2172298431396	24.0499286651611	23.4507331848145	24.2630596160889	24.4313507080078	24.9527816772461	24.6562194824219	24.5367660522461	24.6340045928955	23.1013660430908	24.0426006317139	24.629508972168		15	15	15	48.6	48.6	48.6	44.005	323.31	5451200000	17	150	132850000	1.21994561620509	0.212244897959184	0.779356765747071	2.00479083500985	0.753171432165922	0.826086956521739	0.431386947631836
29.2083206176758	29.6978988647461	29.3244438171387	29.2260513305664	29.6820907592773	28.713321685791	29.5025634765625	29.257661819458	29.0153942108154	29.2205963134766	29.3664264678955	29.3395595550537	29.9846801757813	29.9814167022705	29.1666736602783	29.5668506622314	29.6689167022705	29.4808330535889	29.137508392334	28.3880462646484	29.6890087127686	29.3717517852783	29.7289867401123	29.7086601257324	28.9905891418457	29.8529033660889	29.3226623535156	29.658109664917	29.8331146240234	28.3612689971924		36	36	36	43.9	43.9	43.9	71.776	323.31	194150000000	36	1247	2770700000	0.311484662578876	0.767830985915493	-0.123256874084475	-0.707843906852867	0.0774684237177005	0.970752688172043	-0.043614387512207
22.1082763671875	22.7134532928467	20.6938190460205	22.1337032318115	21.0755519866943	21.0851497650146	20.394250869751	19.6202239990234	21.1950302124023	22.4764137268066	22.316556930542	20.4424610137939	20.2921886444092	20.8708782196045	19.7367286682129	26.7400817871094	22.3863506317139	21.3885650634766	19.7333106994629	22.0933532714844	20.8060321807861	20.7342262268066	20.0014057159424	21.5868663787842	20.3252906799316	23.1072521209717	21.5315322875977	20.768367767334	22.734260559082	21.2267150878906		4	3	3	27.2	21.9	21.9	16.354	25.404	488460000	6	11	23520000	0.134619314086302	0.84860103626943	-0.250460243225096	-0.345846759050492	0.176293948156347	0.97055033557047	0.31785259246826
22.6736392974854	21.9120502471924	21.3051300048828	23.3056335449219	22.5364208221436	23.0808448791504	22.096492767334	20.2255516052246	23.4661273956299	22.8289051055908	20.6147499084473	24.0909557342529	22.0355033874512	23.174186706543	20.9211597442627	21.3640365600586	24.0903911590576	21.8881092071533	22.3925476074219	20.4656524658203	23.6302642822266	23.2521305084229	21.2567882537842	22.2497806549072	20.0645694732666	21.5461673736572	24.3431987762451	23.9400196075439	22.8544521331787	23.0606117248535		11	11	11	8.3	8.3	8.3	158.73	73.724	631830000	74	49	7728400	0.18388752804883	0.845479768786127	0.239350318908691	0.454636730433537	0.399287590356506	0.886	-0.51606903076172
27.246265411377	27.3000755310059	26.6951122283936	27.7221450805664	27.0470809936523	27.3122463226318	27.5120162963867	27.14870262146	27.358419418335	27.4265441894531	26.5687141418457	26.7838172912598	27.5756416320801	27.5308113098145	27.3014717102051	27.4803142547607	27.2538566589355	26.9606895446777	26.8118858337402	27.7725982666016	27.1856517791748	27.138973236084	28.0569820404053	28.0751552581787	28.1695919036865	27.0997886657715	27.2153968811035	27.6670913696289	27.715353012085	26.7607841491699		18	18	18	35	35	35	62.247	230.87	21636000000	24	239	667500000	0.192222058234259	0.844564705882353	0.072880744934082	0.472341486028511	0.833253525211251	0.822947368421053	-0.304496765136719
21.7539730072021	21.0928363800049	21.0622692108154	22.4833335876465	22.8452911376953	21.751932144165	21.2125358581543	21.5782375335693	20.1377029418945	21.4556827545166	20.5768947601318	22.1811962127686	23.1610355377197	20.9917964935303	22.3922843933105	21.4987087249756	21.7074203491211	23.5048217773438	21.6821746826172	19.4251079559326	20.2830142974854	21.5827007293701	20.6691417694092	22.0481376647949	21.9098739624023	21.6781826019287	21.8921642303467	22.2789783477783	21.7411060333252	21.5004272460938		4	4	4	7.3	7.3	7.3	81.883	27.028	288130000	39	9	6761200	0.153238118351096	0.825789473684211	-0.174764633178711	-0.387834216950157	0.140249154831674	0.981	0.15377140045166
25.4100227355957	25.1879749298096	25.3978691101074	26.008960723877	25.5182437896729	24.6677398681641	25.4495372772217	25.0632400512695	25.3154449462891	25.2234668731689	25.0905914306641	24.9400196075439	25.9334163665771	25.6634845733643	26.088228225708	25.8258037567139	25.4469528198242	26.2936000823975	25.4060363769531	25.5334434509277	25.6386241912842	25.5288619995117	26.1097259521484	25.8727931976318	25.851432800293	25.8910140991211	25.019115447998	26.1495552062988	26.0875816345215	25.3243675231934		11	11	11	24.3	24.3	24.3	53.491	78.937	7781600000	23	143	287760000	0.987884740011062	0.298584615384615	-0.297907638549805	-1.71865276427794	0.307960539396171	0.876459016393443	-0.12514953613281
24.2046375274658	24.1717300415039	24.2006759643555	24.8168506622314	23.6671886444092	20.0139007568359	21.3995933532715	19.5348014831543	22.2402153015137	24.1839694976807	23.8776435852051	19.7958316802979	22.8341464996338	21.8379554748535	24.6759986877441	23.8102931976318	20.8784294128418	21.0723934173584	20.8363761901855	26.5011196136475	21.9301319122314	24.1317901611328	20.6547508239746	23.4190082550049	24.2744083404541	24.5539131164551	23.9753513336182	20.111536026001	20.0258235931396	27.5680484771729		2	2	2	19.5	19.5	19.5	8.2553	13.892	1254000000	3	26	384280000	0.096976918725553	0.88718407960199	0.231337547302246	0.257285208557807	0.182123583544732	0.964702702702703	-0.452457427978516
20.3305339813232	20.0001888275146	21.0339813232422	21.1948318481445	21.1549701690674	23.4645080566406	19.4530849456787	22.5724430084229	20.3652629852295	22.6213817596436	21.4218673706055	19.758918762207	23.3983268737793	21.1159572601318	21.3151378631592	24.316032409668	21.3511409759521	20.1360130310059	19.9355239868164	20.5971412658691	22.1120910644531	20.6333541870117	19.9729537963867	19.8039150238037	21.8833866119385	23.8731441497803	22.9593944549561	20.4620494842529	22.1864795684814	20.2497520446777		4	3	3	46.8	46.8	46.8	18.028	20.607	429680000	7	21	61384000	0.0683490356218127	0.924116504854369	-0.11548728942871	-0.186187709352627	0.0442518622289943	0.9755	-0.0790460586547859
26.3275394439697	26.367130279541	26.4683990478516	26.8396606445313	26.5844860076904	26.1898422241211	26.384708404541	25.9297409057617	25.86448097229	26.3704929351807	26.7257251739502	25.9285221099854	26.9130783081055	26.7897987365723	26.7097778320313	26.7551898956299	26.4104595184326	26.8212852478027	26.3756065368652	27.011905670166	26.7861881256104	26.6018714904785	26.9578151702881	26.666820526123	26.8526954650879	26.3763523101807	26.4697494506836	26.7701416015625	27.2013492584229	26.3271789550781		25	25	25	43.7	43.7	43.7	80.13	323.31	20852000000	36	364	305720000	1.46250384064327	0.171	-0.311486816406248	-2.28770931296036	0.17191118245141	0.966649006622517	-0.0568813323974631
26.6353340148926	26.6517105102539	26.9764003753662	27.165283203125	26.8048896789551	26.4118022918701	26.7110900878906	26.3136653900146	26.3226146697998	26.7338905334473	27.0093460083008	26.3713569641113	27.2594356536865	26.9662017822266	26.8859977722168	27.2964916229248	26.6832466125488	27.2850685119629	26.8804035186768	27.6172275543213	27.2247180938721	27.0102005004883	27.42822265625	27.3152732849121	27.4632625579834	26.6419620513916	26.7047729492188	27.1494770050049	27.6128063201904	26.8320732116699		28	28	27	48.1	48.1	47	77.703	323.31	38435000000	27	537	728390000	1.63812895516581	0.122814814814815	-0.352809524536131	-2.48513184699934	0.324962640110648	0.864605042016807	-0.11279926300049
29.0399627685547	29.2553443908691	29.331615447998	29.3214149475098	29.2936000823975	28.8653469085693	29.1219863891602	29.143310546875	29.4089221954346	28.9531879425049	28.9749240875244	29.1334476470947	29.4853897094727	29.4963474273682	29.6470680236816	29.4721221923828	29.657377243042	29.1783332824707	29.0925998687744	29.3579807281494	29.4725093841553	29.2004375457764	29.6017646789551	29.1116523742676	29.3160934448242	29.4452953338623	29.3897705078125	29.512487411499	29.2861919403076	29.2719745635986		41	41	31	57.6	57.6	48.8	70.303	323.31	115340000000	28	903	2292200000	1.09842788526236	0.243457627118644	-0.176089859008787	-1.85721280034911	0.044985855984877	0.978954773869347	-0.011258697509767
28.9722957611084	29.3613929748535	28.8437690734863	28.777717590332	27.5658721923828	29.7594509124756	28.8637542724609	27.4040565490723	28.5005130767822	29.6116638183594	29.0286521911621	29.4033050537109	29.359447479248	27.2224159240723	28.7369251251221	29.0789775848389	29.0766353607178	26.365062713623	27.6936511993408	28.5981826782227	28.4568157196045	29.2062969207764	27.8668518066406	26.8524570465088	28.6055488586426	28.5833015441895	28.8760166168213	26.5402145385742	27.6480102539063	30.3200168609619		9	6	1	86.1	75.9	20.4	11.654	169.93	35364000000	5	110	2050600000	0.34109516044956	0.753422222222222	0.309723091125488	0.761986797814575	0.130254941536156	0.972872727272727	0.160772514343261
27.5761451721191	26.9863090515137	23.658073425293	23.6488876342773	24.8701362609863	27.8907012939453	26.124137878418	27.3533802032471	26.1336326599121	27.4853897094727	22.5401649475098	27.1191177368164	24.6700115203857	21.2206249237061	21.854679107666	23.2327327728271	20.2210330963135	21.7243309020996	19.2408561706543	21.4753932952881	21.4939594268799	25.5453662872314	22.666633605957	20.4720439910889	20.1654052734375	23.9483318328857	22.3933296203613	19.3147411346436	21.3430194854736	25.5151176452637		8	2	2	66.4	20.6	20.6	11.576	24.104	4690300000	6	41	761770000	3.45360370257936	0.0146666666666667	3.8427848815918	4.39167865967275	0.0155166225047582	0.983301886792453	0.0440996170043917
27.065071105957	21.4310188293457	26.1596946716309	27.0632190704346	21.742504119873	27.3952560424805	25.0119705200195	25.2076549530029	25.9731845855713	26.6699314117432	26.2333202362061	25.3029537200928	26.4272155761719	22.6103515625	25.7761039733887	19.9465713500977	20.8471069335938	20.2994346618652	24.2208862304688	25.6928005218506	25.8675231933594	20.9658660888672	20.7737598419189	20.7853717803955	26.3302783966064	20.8999576568604	21.3348979949951	20.2668132781982	21.0410575866699	25.5695838928223		5	4	2	36.5	36.5	15.3	14.482	65.11	3837200000	5	36	654830000	0.852699284105222	0.367473684210526	1.63627605438232	1.54238109280258	0.608633120167195	0.794149253731343	1.3521635055542
22.0251617431641	21.434154510498	21.5796661376953	23.2092552185059	24.3667964935303	21.8706455230713	20.991828918457	19.1292819976807	22.1992244720459	22.1415824890137	23.0912952423096	25.9894962310791	22.2375106811523	22.7865009307861	21.7756328582764	21.1711101531982	25.8908748626709	23.2414875030518	24.4318599700928	22.5712413787842	22.3964977264404	22.4414672851563	25.4902648925781	22.0349998474121	21.8202629089355	23.1749782562256	27.2260055541992	24.3222370147705	22.3542594909668	23.087495803833		3	3	3	61.4	61.4	61.4	5.0526	22.845	1492800000	2	38	87255000	1.31214313174664	0.193333333333333	-1.42394123077392	-2.11396657511506	0.0557193142169508	0.973415384615385	-0.116145896911622
23.1997776031494	23.4259834289551	21.3900566101074	21.0466842651367	21.4887275695801	20.742826461792	23.5386905670166	23.3106346130371	20.9307518005371	22.4720668792725	20.7946510314941	23.5061550140381	20.699613571167	21.5318756103516	21.6165561676025	22.8148670196533	21.514575958252	24.114896774292	25.3680629730225	22.2511882781982	21.0612030029297	20.3074169158936	21.3490180969238	23.216344833374	21.0130825042725	22.3540706634521	20.6799449920654	23.7131385803223	22.5873947143555	21.0677852630615		10	10	10	32.6	32.6	32.6	33.844	113.81	999030000	16	32	50358000	0.178488714264695	0.836225988700565	-0.266624259948731	-0.443066514196071	0.568708709327035	0.845159420289855	0.686304283142093
30.7116165161133	30.471794128418	30.0602073669434	29.3682174682617	29.8461036682129	30.0954704284668	29.8337020874023	30.1894283294678	30.3946838378906	30.7048721313477	29.689624786377	30.1725978851318	30.0616245269775	29.520658493042	29.6126308441162	29.0888137817383	29.6060256958008	29.3705883026123	29.485294342041	29.888162612915	29.5828895568848	29.6595916748047	30.2173175811768	29.2386093139648	30.0769920349121	29.1186485290527	29.7137641906738	29.8472843170166	29.5163993835449	29.7332611083984		102	102	102	69.5	69.5	69.5	165.95	323.31	488190000000	78	2953	3740000000	2.19290125339796	0.0451764705882353	0.518007469177245	3.08298310596274	0.050987350416111	0.975147208121827	-0.0208736419677749
24.0394229888916	24.3007564544678	24.7314338684082	21.3892974853516	24.5940017700195	24.3792133331299	24.5452766418457	24.8353786468506	24.2948799133301	24.5104465484619	24.9219341278076	23.9867649078369	24.9249267578125	25.3588390350342	24.4566974639893	25.3244705200195	25.2282466888428	24.7767581939697	24.5203132629395	25.4797267913818	25.5543231964111	25.4649448394775	24.8689136505127	22.471508026123	24.7619762420654	25.1088085174561	25.1031360626221	24.3570957183838	25.9986686706543	24.954158782959		4	4	4	40.8	40.8	40.8	14.815	30.924	2481100000	7	43	279300000	1.30070105168852	0.194697674418605	-0.735857009887695	-2.10053544019755	0.0352429069173851	0.980019704433498	0.0335144042968771
19.8033676147461	19.7124252319336	21.3901062011719	21.8233852386475	26.586633682251	21.4709606170654	23.5252799987793	22.207498550415	20.0023784637451	21.2056064605713	21.7009010314941	21.1642246246338	22.499885559082	21.3051013946533	21.9421310424805	21.4251575469971	21.8549137115479	19.3374881744385	21.4036998748779	21.7592468261719	22.4769878387451	20.8327713012695	20.8733463287354	23.0033531188965	21.2504863739014	21.1393146514893	23.109338760376	21.4779434204102	21.8207206726074	21.9724311828613		13	13	13	28.1	28.1	28.1	60.995	105.32	771310000	32	20	19082000	0.193166378129384	0.847905325443787	0.333489227294923	0.474335678481319		1	0
29.5504493713379	26.444995880127	24.8747406005859	28.5818672180176	26.3357048034668	28.347225189209	27.8473281860352	28.557825088501	27.3788166046143	29.1688499450684	27.1776924133301	25.5130710601807	28.7182312011719	28.697301864624	28.1750755310059	30.042573928833	30.2506771087646	20.8523330688477	24.9384956359863	24.719575881958	27.5380115509033	24.0824527740479	26.6861896514893	27.929651260376	28.0231094360352	29.8655395507813	30.655143737793	24.1197319030762	24.7240600585938	27.6029319763184		4	4	4	33.6	33.6	33.6	15.455	144.96	27507000000	4	171	179950000	0.349394046063012	0.755121212121212	0.800277519226075	0.776901225267336	0.0673231836503115	0.977481481481482	-0.214179420471194
27.9638900756836	28.2455406188965	28.0234279632568	28.6011981964111	28.2383594512939	28.1099338531494	27.615966796875	27.6744499206543	27.8547763824463	27.9113655090332	28.3039989471436	28.1138134002686	28.4443092346191	28.4481353759766	28.6501350402832	28.3073463439941	28.6886577606201	28.96457862854	28.7239360809326	27.9727344512939	28.1021938323975	28.1141109466553	27.9544353485107	28.1247978210449	28.3248729705811	28.1227760314941	28.6955451965332	28.2054576873779	28.1748847961426	28.5936679840088		62	62	62	61.3	61.3	61.3	139.72	323.31	118350000000	64	1238	1302400000	2.39740391734477	0.0314666666666667	-0.437873649597169	-3.29731855494676	1.07640366286798	0.788363636363636	0.220490264892579
21.3793048858643	21.5089130401611	25.292459487915	26.0061588287354	21.9970932006836	20.2509231567383	20.1445064544678	21.8227233886719	25.3035106658936	21.0640640258789	19.5893211364746	24.4722156524658	20.2270526885986	21.6556873321533	21.371036529541	21.1488571166992	21.5851993560791	19.8358554840088	24.0965957641602	21.0580234527588	21.6513252258301	24.8680171966553	22.3340644836426	22.0815887451172	22.5667858123779	21.9387836456299	22.4915447235107	21.9170722961426	21.373607635498	21.8122367858887		3	3	3	27.3	27.3	27.3	13.659	60.444	741250000	7	19	96343000	0.558857567004405	0.541309090909091	0.972981262207032	1.12310904903016	0.69861890447313	0.812075471698113	-0.799518203735353
20.3528327941895	22.3276996612549	20.4248161315918	21.677001953125	25.0949859619141	20.9485645294189	21.1323165893555	21.9204940795898	20.803638458252	19.7239112854004	20.9742126464844	25.1952419281006	21.3913917541504	21.056360244751	21.8216304779053	22.1283206939697	21.1591243743896	21.4027042388916	22.3845062255859	21.2470569610596	21.9387340545654	20.0123023986816	21.1985645294189	21.1526412963867	21.2749176025391	20.7071189880371	22.695276260376	20.8487339019775	20.049036026001	22.0080661773682		9	9	8	47.3	47.3	47.3	27.745	86.082	569460000	14	21	27962000	0.308869969240453	0.761416666666667	-0.435428810119628	-0.7029903623446	0.771560659691633	0.866095238095238	0.68751583099365
29.2785701751709	28.7548084259033	28.8439483642578	28.9631462097168	28.6995868682861	28.8147926330566	28.8440093994141	29.3403873443604	28.8982753753662	29.2458114624023	28.0449466705322	28.8897724151611	28.4796962738037	28.3446884155273	28.2789249420166	28.2451324462891	28.1372146606445	28.7961578369141	29.0510292053223	28.171215057373	28.1330070495605	28.1163444519043	28.5595397949219	28.4360694885254	28.1806354522705	28.1382904052734	28.326545715332	28.4941158294678	28.6868572235107	28.2939071655273		49	49	49	49.6	49.6	49.6	101.05	323.31	92469000000	38	1242	1217900000	3.02834648372582	0.02	0.524455833435056	3.95093977459986	0.386877583038676	0.876823529411765	0.107346534729004
20.2065677642822	23.2161712646484	24.3607158660889	24.2638473510742	22.1843013763428	20.6484718322754	22.5377025604248	21.6168842315674	23.0534133911133	22.5814533233643	21.8365669250488	23.3367443084717	23.503246307373	21.1037712097168	23.5719585418701	23.4897136688232	23.6683902740479	19.423397064209	20.2029838562012	20.3702011108398	21.411470413208	23.4258556365967	23.3609161376953	22.5909004211426	23.8298740386963	22.933479309082	23.3093872070313	19.8437595367432	23.2878532409668	23.4573860168457		2	2	2	18.5	18.5	18.5	14.008	15.266	759470000	3	21	154650000	0.260425048349942	0.802849673202614	0.416255569458009	0.61074529721293	0.521642089271649	0.824354430379747	-0.694390869140626
27.2743549346924	27.5029411315918	27.4379348754883	28.0980339050293	27.4939632415771	27.4232616424561	27.0665073394775	26.9738845825195	27.3171730041504	26.8332805633545	27.7649021148682	27.2872714996338	28.2948703765869	27.9410610198975	28.3597183227539	27.8272953033447	27.933708190918	28.5663433074951	27.7476558685303	27.6424446105957	27.73756980896	27.8165321350098	27.6422367095947	27.8101100921631	27.8519802093506	27.7055644989014	27.9425163269043	28.1202068328857	27.776180267334	27.8088226318359		25	25	25	54.4	54.4	54.4	67.112	323.31	48878000000	32	545	533290000	2.72662615152587	0.0212	-0.594393539428712	-3.63910178365444	0.425613854744304	0.878494623655914	0.115355110168458
25.2251968383789	20.0110931396484	20.8999805450439	21.9447040557861	19.6691513061523	24.9510917663574	20.7253341674805	20.3854751586914	20.7853088378906	23.896614074707	19.6120357513428	21.1732482910156	21.366626739502	21.5071048736572	22.2351894378662	21.5595893859863	20.4112987518311	20.7145099639893	20.9906463623047	22.1673965454102	21.7081432342529	22.1347942352295	20.4294281005859	23.0337905883789	20.7465839385986	21.4960269927979	20.5306053161621	21.2446765899658	21.8215637207031	21.5447807312012		4	4	1	17.2	17.2	4.6	26.138	24.902	402900000	9	16	40871000	0.456947486303134	0.650576271186441	0.675630378723145	0.961208995943708	0.381564154579194	0.862171428571429	-0.29527473449707
24.1869945526123	24.1833629608154	24.4878749847412	25.3947010040283	24.5177326202393	24.423677444458	24.3900814056396	24.2269973754883	24.3890972137451	23.9491348266602	23.9936904907227	24.5709743499756	24.7311744689941	24.5819301605225	24.1421127319336	24.6591625213623	24.0108604431152	24.7230701446533	24.4205341339111	24.7748489379883	24.2914409637451	24.3778915405273	24.6067638397217	24.2853851318359	23.5645351409912	24.2451763153076	23.9587230682373	24.5475730895996	24.8001556396484	24.0111179351807		9	9	9	27.6	27.6	27.6	62.286	144.5	3234000000	19	131	82815000	0.113038982006485	0.878224489795918	-0.0458703994750955	-0.295712036800815	0.674531654015541	0.8	0.191959571838378
26.379940032959	26.2714195251465	25.8122043609619	25.5154190063477	26.4784317016602	26.448356628418	26.386287689209	26.3866157531738	25.9928913116455	26.6347808837891	25.9020538330078	26.4680099487305	26.0224647521973	25.9968185424805	26.2382144927979	25.5720729827881	26.3297653198242	26.6727657318115	26.5820465087891	24.9710578918457	25.3801727294922	26.1116161346436	25.3920822143555	25.9867858886719	26.0071220397949	25.7208805084229	26.5233669281006	25.7035865783691	25.7169628143311	26.2688694000244		24	24	24	36	36	36	74.591	307.24	16139000000	32	263	413240000	0.357425236997104	0.753015384615385	0.155107688903808	0.791230984079342	0.464460269435795	0.878070588235294	0.194382476806641
29.7647743225098	28.7554130554199	28.5434417724609	28.4425296783447	28.3401947021484	27.9817981719971	29.2595920562744	29.0825595855713	27.3582534790039	29.5262660980225	29.642993927002	27.8575096130371	27.4246234893799	28.4050312042236	27.8330993652344	27.7755527496338	28.2585372924805	30.634952545166	30.1048717498779	21.043737411499	28.9406700134277	28.5337104797363	27.9223537445068	28.1230220794678	28.0441131591797	28.3679885864258	28.9427127838135	28.9863090515137	28.3097324371338	19.8447551727295		96	96	90	72.1	72.1	70.4	165.13	323.31	289930000000	71	2474	2261000000	0.438089597179181	0.6709	0.807391357421874	0.929995865470221	0.0921720975254375	0.971666666666667	0.296554183959962
22.4693374633789	19.8794460296631	21.1709747314453	21.7714462280273	27.7953205108643	20.3521060943604	21.2772006988525	21.0789279937744	21.5797843933105	23.4755592346191	21.5308742523193	26.5849151611328	22.8419456481934	20.5283718109131	20.5224494934082	21.4237251281738	20.9010696411133	20.8344631195068	23.4465751647949	21.0499248504639	21.8975028991699	19.4226551055908	19.6302013397217	21.8714218139648	21.7003307342529	21.8949184417725	22.1116199493408	20.0944538116455	21.9556846618652	21.3085155487061		13	13	1	54.4	54.4	4.2	35.861	117.16	1184300000	16	24	56375000	0.0458562852376179	0.944320754716981	0.118578910827637	0.127708910753528	0.567882015782747	0.834457142857143	0.777700996398927
23.612117767334	25.5874061584473	25.3560543060303	25.8026733398438	25.0684566497803	26.6540336608887	24.5118942260742	22.4403266906738	25.3140983581543	24.9415874481201	25.6374359130859	24.7780113220215	25.2943897247314	26.7725353240967	25.8655891418457	24.9423484802246	26.128116607666	24.4380302429199	24.727855682373	26.0202827453613	25.7418308258057	25.564359664917	24.5957107543945	26.399206161499	25.5677585601807	24.6497116088867	26.1413345336914	25.3831748962402	26.2985382080078	26.9420127868652		8	8	8	84.9	84.9	84.9	11.276	96.154	8735900000	6	222	866870000	0.610002721714411	0.491018867924528	-0.531594657897951	-1.20059804343214	0.363176258093466	0.856363636363636	-0.267904281616211
26.8690299987793	27.0987854003906	27.6609172821045	28.4247436523438	25.2855625152588	27.9578151702881	28.2774181365967	23.2499580383301	27.3303985595703	27.1502532958984	29.3860111236572	27.0827369689941	28.4800434112549	27.5713787078857	28.3063907623291	28.6186294555664	28.1910762786865	30.9129219055176	30.1843528747559	29.0133724212646	28.2872714996338	28.779972076416	28.1351127624512	28.5509452819824	28.5420761108398	28.7463760375977	28.2024250030518	30.3398990631104	28.5338954925537	28.435115814209		76	76	76	68.1	68.1	68.1	109.35	323.31	169310000000	53	1035	2325600000	2.11062884065895	0.0534736842105263	-1.84420318603516	-2.99607747994303	0.109521091619559	0.978046511627907	0.119382476806642
20.7330226898193	21.0413208007813	21.2414054870605	21.2181777954102	22.7240142822266	20.9463596343994	21.0800628662109	21.3333950042725	20.9863185882568	18.9284934997559	22.0807628631592	23.9770107269287	21.9277572631836	21.5080661773682	24.227071762085	22.8878879547119	22.2076148986816	24.0857791900635	24.1628475189209	22.9751396179199	21.1272411346436	20.1500339508057	21.4744262695313	23.4991893768311	21.1658706665039	22.5830688476563	20.9874000549316	19.6274967193604	21.6168937683105	20.3707885742188		2	2	2	7.5	7.5	7.5	50.537	19.619	766970000	23	19	30663000	3.5608210362884	0.012	-1.98073673248291	-4.50344516401086	2.65129967657173	0.36	1.74375286102295
30.8037815093994	30.7554130554199	31.8561954498291	31.962718963623	31.3947353363037	31.3085079193115	31.007984161377	31.4358406066895	31.251579284668	30.7567653656006	31.3756008148193	30.603199005127	31.4132671356201	31.0482368469238	31.8020095825195	28.5793514251709	31.8867816925049	27.1635570526123	29.8471336364746	31.1713466644287	31.2458114624023	31.374719619751	31.6989250183105	31.4643630981445	31.7753715515137	29.137264251709	31.6327877044678	31.1466770172119	31.7081661224365	30.8734970092773		64	64	61	77.4	77.4	77.4	77.107	323.31	643700000000	47	2626	8612200000	0.832266144305624	0.3673	0.764303779602052	1.51497875517292	0.688483853514639	0.801309090909091	-0.716709899902344
26.3919830322266	26.4105567932129	26.5390319824219	27.2625751495361	24.3142356872559	25.9940795898438	25.7016849517822	26.6221256256104	25.6991443634033	26.2256927490234	27.4144973754883	25.863582611084	27.5716686248779	26.5294570922852	26.8188495635986	26.6932525634766	26.5265789031982	29.6862716674805	28.0181827545166	27.0399875640869	27.5229778289795	26.7640781402588	27.6726989746094	26.9644412994385	27.1749324798584	28.1944618225098	27.0966758728027	29.4223194122314	27.3444347381592	26.4067344665527		33	33	33	43.5	43.5	43.5	99.703	323.31	39044000000	39	518	713770000	1.77490487003837	0.0994782608695652	-1.10012187957764	-2.63560315371183	0.233919205804177	0.954977443609023	-0.240142631530759
25.033805847168	25.06911277771	24.838939666748	25.6999645233154	26.7890510559082	26.215934753418	26.3698272705078	25.4900817871094	25.5928611755371	23.7032432556152	22.8618335723877	22.3201446533203	24.7727375030518	25.5800914764404	24.7751007080078	24.5442752838135	25.483268737793	19.9310684204102	20.0989265441895	24.4166736602783	24.3842964172363	22.0612468719482	25.4555702209473	25.580696105957	25.2996730804443	24.0814781188965	25.7356739044189	21.1650218963623	25.260440826416	24.580322265625		28	28	28	20	20	20	207.36	270.92	7312700000	84	192	72681000	1.91063046370282	0.0798	2.00187015533447	2.78264617145455	0.523153840497956	0.831384615384615	-0.882029914855959
21.1527233123779	21.459997177124	27.7024631500244	21.5867500305176	22.865406036377	21.7096481323242	20.4731540679932	21.0134410858154	21.0999526977539	19.4448299407959	27.7897987365723	22.3471927642822	20.6954345703125	21.5954208374023	21.0195770263672	22.8867130279541	22.9391593933105	26.2017230987549	29.5672512054443	21.9203605651855	21.2606372833252	22.2046375274658	21.5762577056885	20.446439743042	20.2291240692139	24.8925437927246	20.6120548248291	22.3481159210205	21.3552932739258	20.542610168457		13	13	13	52.8	52.8	52.8	27.911	212.36	9801900000	12	53	586610000	0.850909642743242	0.360307692307692	-1.84542655944824	-1.53998967325122	1.23603433928006	0.688	2.14949169158936
24.2109661102295	24.6557273864746	24.455005645752	23.2041301727295	24.2397975921631	23.9149723052979	24.1623859405518	25.2859153747559	25.0517959594727	24.6220970153809	23.8039054870605	23.8223075866699	23.0435848236084	23.7009162902832	23.2430419921875	23.3835048675537	23.868724822998	20.4529323577881	22.1691932678223	21.999963760376	23.4132556915283	20.920581817627	21.969217300415	23.8313236236572	20.6452522277832	23.7329349517822	23.5220508575439	22.0830059051514	22.4826412200928	24.0856170654297		6	6	6	13.8	13.8	13.8	54.863	157.36	1826600000	22	69	32823000	2.71292895282186	0.019	1.431471824646	3.62493014323508	0.222274608608582	0.950189781021898	0.280219459533694
29.0917930603027	27.9139347076416	27.0544490814209	27.9199123382568	28.6902923583984	27.7199935913086	26.5433464050293	29.5253524780273	28.6009845733643	31.2097854614258	27.0512351989746	33.3313789367676	26.2799434661865	30.2761974334717	27.5509090423584	27.9006385803223	26.8699722290039	26.6184883117676	29.0849170684814	25.357967376709	26.0571784973145	25.5222606658936	26.1137046813965	28.6768054962158	27.0242195129395	25.434154510498	27.5907802581787	26.1720924377441	28.8081474304199	26.1047763824463		17	17	6	99.3	99.3	57	15.408	323.31	152490000000	8	445	6295500000	0.188640288616201	0.846432748538012	0.394819641113283	0.464755902130935	0.848468462926052	0.81545945945946	1.28175277709961
23.2058753967285	22.8094310760498	23.4519901275635	20.7384357452393	22.2534675598145	22.8428573608398	23.3050785064697	22.7544212341309	22.838996887207	22.4505577087402	20.2067623138428	23.0735893249512	22.9176845550537	21.3538589477539	20.5821094512939	20.4110240936279	22.0718555450439	22.5594787597656	24.2800846099854	20.8125839233398	21.2080135345459	23.1594944000244	21.1547012329102	22.1336784362793	22.5418643951416	22.7601661682129	20.5079231262207	22.7949333190918	21.161600112915	22.5843524932861		10	10	10	19.2	19.2	19.2	81.865	86.807	739420000	43	39	13972000	0.965776994260133	0.312181818181818	0.838208007812501	1.69037786288231	0.129732114845742	0.967879518072289	-0.173769569396971
25.8540287017822	25.6454010009766	26.1552219390869	26.419376373291	26.1808433532715	26.0630970001221	25.8582077026367	25.6243858337402	25.8114700317383	25.5667724609375	26.5293827056885	25.4401550292969	26.5655517578125	26.7889270782471	26.9394359588623	26.8183631896973	26.3415699005127	25.6001129150391	26.0000667572021	26.9764003753662	27.0634250640869	26.6762676239014	26.6028614044189	26.7948875427246	26.7644577026367	26.5656681060791	26.2609424591064	26.1449356079102	27.5316295623779	26.0197315216064		20	20	20	67.3	67.3	67.3	35.855	323.31	27346000000	14	486	789900000	1.62776591659256	0.122	-0.482116127014162	-2.47362354381366	0.532843871905589	0.823532467532468	-0.242484092712402
23.1974563598633	23.7807674407959	22.2236137390137	24.1429710388184	24.1657638549805	24.5318374633789	23.8092155456543	23.4494743347168	25.1665687561035	22.0522937774658	23.2228927612305	21.4903259277344	22.9843139648438	21.5262908935547	23.4312229156494	23.9257869720459	21.5222415924072	22.2360210418701	23.1130695343018	24.582275390625	23.1785850524902	22.3148174285889	23.3524551391602	22.5954914093018	23.4928951263428	24.3573627471924	20.7553997039795	21.7036228179932	23.8854846954346	24.2542896270752		8	8	8	25	25	25	56.108	130.39	1493700000	15	73	35575000	1.0938497980972	0.23783606557377	0.848552131652834	1.8515613893079	0.1462007256987	0.979924050632911	-0.185596275329591
28.0098266601563	27.95969581604	27.5160045623779	28.6069259643555	27.9499359130859	28.19065284729	28.2809600830078	28.122875213623	28.2128486633301	27.8247489929199	27.1908416748047	28.0160045623779	28.1268672943115	27.3882923126221	27.6530780792236	27.9557113647461	27.2642765045166	27.6645832061768	29.0259628295898	27.099588394165	27.2870082855225	27.41037940979	27.4155464172363	27.3714408874512	27.4482936859131	28.5657997131348	27.5622367858887	27.9935607910156	28.6528053283691	27.4517555236816		27	27	27	67.9	67.9	67.9	52.788	323.31	51503000000	20	481	1965000000	0.901813280675285	0.338777777777778	0.328926849365235	1.60739023392812	0.0329634077593801	0.980509803921569	0.0226379394531264
28.7609748840332	28.435474395752	29.0637340545654	29.4341411590576	28.8697662353516	28.4253444671631	28.8757820129395	28.9810638427734	28.4868087768555	28.7987232208252	28.4409484863281	28.4617023468018	28.9548797607422	28.8292331695557	28.8981609344482	28.8744354248047	28.9705142974854	29.0464820861816	28.4733238220215	29.2460155487061	28.8679122924805	28.6704711914063	29.5011196136475	29.2620830535889	29.1798286437988	28.3869781494141	28.9985466003418	29.0710182189941	29.2759761810303	28.5538024902344		46	46	46	58	58	58	106.88	323.31	137970000000	47	1443	1247000000	0.0168929823098269	0.979192660550459	-0.00638828277588033	-0.0485033043557097	0.550609670592645	0.832219178082192	-0.157204055786131
24.8052825927734	24.8234252929688	24.927188873291	25.3054256439209	25.0230560302734	24.6602516174316	25.2677097320557	24.7129287719727	24.9965801239014	24.986026763916	25.2364082336426	25.1026954650879	25.5569267272949	25.2350578308105	25.868631362915	25.4722461700439	25.5292778015137	25.1772155761719	25.2019481658936	25.9538688659668	25.3001270294189	25.3523540496826	20.989595413208	19.9695911407471	25.4349174499512	24.5974731445313	25.5190830230713	25.5428295135498	25.1465091705322	25.6617202758789		3	3	3	20.8	20.8	20.8	22.572	73.758	2658700000	10	69	75900000	3.23833243948501	0.018	-0.482640075683594	-4.16817803286364	0.920587394657342	0.864689655172414	1.08200759887695
20.8957824707031	21.0625648498535	20.548490524292	23.1779899597168	21.4405879974365	20.8956336975098	19.6192054748535	20.7559700012207	20.7795429229736	19.9021549224854	21.1565971374512	20.2996101379395	19.9068069458008	20.9727058410645	21.2919464111328	20.9783344268799	20.9331226348877	21.1369609832764	23.5959377288818	22.4394340515137	19.5142440795898	21.4769020080566	22.586332321167	23.0447731018066	21.8114452362061	22.0377635955811	21.2146377563477	20.569356918335	20.6276550292969	21.4301490783691		5	5	5	5.4	5.4	5.4	107.82	30.311	170860000	68	8	2512700	0.366926879527252	0.742418604651163	-0.363353347778322	-0.808056108002848	0.134027170242407	0.982543209876543	-0.160180282592773
21.9484214782715	20.8138065338135	20.8095474243164	22.8185691833496	23.3220977783203	22.3157444000244	22.424409866333	20.5256366729736	21.1493091583252	20.6758060455322	21.514123916626	22.5047969818115	20.5347557067871	22.1613864898682	20.6998386383057	22.762674331665	18.9657974243164	20.1154861450195	21.7715644836426	22.3735103607178	22.367992401123	20.5411605834961	21.1205921173096	20.9587383270264	21.5121994018555	21.9184627532959	21.4330539703369	20.0522937774658	21.1647605895996	22.5895118713379		3	3	3	13	13	13	25.474	16.679	152400000	11	4	13855000	0.295008747454685	0.770204081632653	0.339941406250002	0.677054139457931	0.0193484493773255	0.983790476190476	-0.0254831314086914
23.8689136505127	23.6393146514893	19.932674407959	21.7931709289551	22.9441375732422	24.5021533966064	21.5745906829834	24.1891822814941	23.9379558563232	23.8719234466553	22.1596736907959	24.3415699005127	21.9665508270264	21.620174407959	24.5026988983154	20.5320110321045	21.4635238647461	19.4221115112305	23.6505336761475	23.8775501251221	25.3961391448975	24.8649997711182	24.9606685638428	24.8392772674561	24.2307395935059	23.8290023803711	23.5999145507813	19.8578014373779	22.1302909851074	23.7342796325684		3	3	3	39.3	39.3	39.3	13.852	41.394	969140000	7	24	71983000	0.447792720610221	0.659260504201681	0.671761894226076	0.94610980059851	1.09575481247052	0.787047619047619	-1.39067153930664
23.3340187072754	21.0694904327393	20.3384838104248	21.5441932678223	21.4978466033936	22.6943645477295	22.6694927215576	20.7254772186279	19.956844329834	24.8663215637207	20.9200191497803	23.5609245300293	23.194408416748	23.4668750762939	23.2714195251465	21.1327018737793	23.4641342163086	24.3580341339111	23.485912322998	20.9999389648438	22.0839195251465	23.3067474365234	21.9187259674072	21.645206451416	21.9439239501953	23.0513401031494	23.749397277832	23.7920341491699	20.0077228546143	22.4022827148438		7	7	7	16.3	16.3	16.3	70.89	112.37	658890000	35	15	8209200	0.799012385178132	0.364090909090909	-0.915783500671385	-1.46990689203648	0.325500016319678	0.870847457627119	0.395306777954101
23.816556930542	24.0181827545166	24.6301212310791	25.2614822387695	24.8218688964844	24.869571685791	24.2954406738281	23.9796295166016	24.2784538269043	24.2374668121338	23.9914436340332	23.5653476715088	24.3719902038574	24.3566246032715	24.7122993469238	24.8563804626465	24.2349834442139	25.1944522857666	24.8660850524902	24.4085330963135	23.6679573059082	24.2486553192139	23.9399299621582	24.9662685394287	23.8074474334717	24.7982292175293	24.0548210144043	24.3823184967041	24.8016872406006	24.6312313079834		10	10	10	32.2	32.2	32.2	49.083	85.403	2928500000	25	56	105340000	0.0610128879794863	0.929653846153846	-0.0349365234375014	-0.167383264793851	0.257433877539551	0.931317829457364	0.125959396362305
27.8684425354004	27.8490600585938	27.7772464752197	27.9570960998535	28.7783126831055	28.1930999755859	28.2176189422607	28.0331249237061	27.9426288604736	27.8066120147705	27.4810066223145	27.9748153686523	27.8891353607178	26.7298774719238	27.8526954650879	27.8449363708496	28.1574993133545	28.3598861694336	27.6108379364014	26.9104499816895	27.1094856262207	28.0573444366455	27.574125289917	27.1060943603516	28.2678070068359	28.5504684448242	28.2964038848877	27.4167537689209	27.9007530212402	28.1196136474609		8	8	8	58.5	58.5	58.5	18.252	92.414	20971000000	9	242	1903200000	1.14042657318637	0.237851851851852	0.361210250854491	1.90873498209724	0.30193185609044	0.881268292682927	-0.158770942687987
20.5429306030273	21.3957118988037	19.9093685150146	20.8164730072021	22.1425876617432	22.5917625427246	21.4713478088379	25.8680171966553	21.9017219543457	21.4455261230469	20.7381687164307	21.8623237609863	20.6644992828369	23.2644157409668	19.936897277832	20.4409618377686	21.2432460784912	20.5558547973633	19.4934959411621	20.9874305725098	20.5053482055664	21.263219833374	20.7559127807617	22.1261863708496	21.3757419586182	19.5355949401855	21.1022052764893	20.8524360656738	22.0124645233154	22.3904685974121		5	5	5	3.6	3.6	3.6	148.83	29.028	340620000	74	8	3399500	0.78627779184593	0.366888888888889	0.889815330505371	1.45248384349937	0.274506838606606	0.924064	-0.273228454589841
27.8512668609619	28.4314136505127	28.8226833343506	27.3356876373291	28.3603057861328	28.0870952606201	27.2348022460938	27.8223190307617	27.9484882354736	28.2424087524414	27.5178070068359	27.3053035736084	28.9406414031982	27.7659130096436	27.7268943786621	27.5273113250732	28.7751445770264	19.683012008667	26.4110736846924	25.5848579406738	27.2075996398926	26.6658725738525	27.9803276062012	27.3671131134033	27.4853897094727	27.5674686431885	28.3547267913818	25.3438758850098	26.6532154083252	27.9934520721436		7	7	5	83	83	60.4	11.597	267.08	24018000000	6	179	2263700000	0.826304136156704	0.360048192771084	1.28985118865967	1.50694199506674	0.258785547487947	0.9359375	-0.538108253479002
26.0239868164063	25.9043998718262	26.0359268188477	26.3788833618164	25.9326267242432	26.0456027984619	25.6297588348389	25.6056900024414	25.8682537078857	25.6818809509277	25.8696422576904	25.5212116241455	26.652530670166	26.5524635314941	26.7034549713135	26.745735168457	25.8779487609863	25.494909286499	25.5153884887695	26.6371326446533	26.0492420196533	25.9717807769775	26.5343647003174	26.7182960510254	26.6130180358887	25.8937015533447	26.3523197174072	25.7840671539307	26.5625267028809	26.2778873443604		19	19	19	56	56	56	46.453	323.31	18932000000	22	375	562120000	0.684380120001821	0.43256	-0.246340751647949	-1.3095039072055	0.247955963265224	0.945169230769231	-0.118678665161134
22.4326763153076	20.942419052124	22.2452201843262	22.4262409210205	20.909839630127	20.9525394439697	21.3080158233643	21.6172981262207	22.3620681762695	22.1387748718262	21.8847713470459	21.8591613769531	22.1380863189697	21.1430377960205	22.0466346740723	22.0169925689697	22.0119876861572	23.2113666534424	22.5147266387939	22.5214900970459	20.8258876800537	22.3547172546387	23.0228443145752	22.4781150817871	22.2477722167969	22.1254348754883	22.7013816833496	22.8984241485596	22.6956806182861	22.1391487121582		6	6	6	20.3	20.3	20.3	33.364	39.703	558670000	13	26	28298000	0.815354725347526	0.357488372093023	-0.401316261291505	-1.49213256225702	0.376938285548916	0.863018867924528	-0.214115142822266
28.2209873199463	27.9123363494873	28.3940296173096	28.015739440918	27.9853324890137	28.408031463623	28.1506404876709	27.9380340576172	28.7861881256104	28.1571140289307	27.9951801300049	27.3719387054443	28.0659427642822	27.6116123199463	28.4263038635254	28.3522033691406	27.7847537994385	28.6852874755859	29.19580078125	27.6125259399414	27.5619449615479	27.7994041442871	27.3198432922363	27.9884777069092	27.870677947998	28.3313369750977	28.052791595459	28.1818675994873	28.2370376586914	27.9641647338867		22	22	22	38.7	38.7	38.7	56.236	323.31	57922000000	18	695	1475200000	0.177145383043735	0.82945251396648	0.0866884231567369	0.440174948418478	0.411460302775158	0.888	0.179400253295899
24.7976856231689	25.010648727417	24.8342208862305	25.4997215270996	25.0499286651611	24.8498115539551	24.7904949188232	25.1189403533936	24.8275012969971	24.9641094207764	25.0454769134521	25.0005397796631	25.0218296051025	25.5392532348633	24.9532260894775	25.2701358795166	24.5992336273193	23.0172653198242	22.9032859802246	25.9255142211914	25.1628093719482	25.2460117340088	24.9249706268311	26.0480785369873	25.3416385650635	24.4523677825928	24.5451011657715	23.6408596038818	24.5351657867432	25.1503887176514		20	20	20	40.2	40.2	40.2	83.387	287.58	4844500000	39	144	82213000	0.341978562311064	0.75755223880597	0.246730232238768	0.763579664988323	0.191174315289688	0.95841095890411	-0.177163124084473
22.4219589233398	21.7904644012451	21.1567230224609	22.4497509002686	20.3793315887451	21.6981468200684	21.9476013183594	22.2474822998047	23.6462535858154	22.9042434692383	22.1820449829102	27.0344371795654	20.1925029754639	21.7838077545166	20.2977161407471	20.2436542510986	22.4486427307129	17.9774169921875	23.3542060852051	21.600284576416	24.4001045227051	21.4516677856445	20.1248722076416	22.0776500701904	20.4808120727539	20.8243350982666	23.203800201416	20.0790615081787	22.2141265869141	21.2732162475586		6	6	6	41.8	41.8	41.8	28.994	78.409	1390700000	13	17	69603000	0.173990404268999	0.830355555555556	0.352724266052245	0.433363640836764	0.0399492911784076	0.974871287128713	0.0985067367553718
24.6651401519775	25.3447895050049	25.0911979675293	23.8825035095215	24.7370681762695	24.7823677062988	24.7279071807861	25.1282939910889	24.8830623626709	25.033260345459	23.7849655151367	24.6047286987305	24.8955059051514	24.2802963256836	25.2356414794922	24.8076934814453	24.8539085388184	24.3047294616699	24.6028060913086	25.0681285858154	23.1786766052246	24.8834362030029	24.4478988647461	24.3098030090332	24.5011806488037	24.3975429534912	24.8371124267578	24.1734085083008	24.217414855957	24.7706203460693		35	35	35	28.4	28.4	28.4	186.16	323.31	10130000000	82	307	67557000	0.477973952885016	0.630172413793104	0.183718681335449	0.995518640147822	0.694296539740494	0.804592592592593	0.272130966186523
25.5722179412842	25.9876098632813	25.9076805114746	24.1027755737305	24.3985214233398	26.0414924621582	24.9532699584961	26.2178211212158	25.1036968231201	25.913854598999	25.4497890472412	25.3944721221924	22.0003433227539	24.990837097168	25.0748805999756	24.2446689605713	25.88720703125	27.2552089691162	25.9471054077148	25.9017772674561	26.3738327026367	26.4822692871094	24.554967880249	26.2777805328369	26.3358249664307	25.0649261474609	24.9973564147949	25.9085731506348	25.0824527740479	25.5861473083496		106	106	106	28.8	28.8	28.8	503.76	323.31	35489000000	239	959	85751000	0.165622849717317	0.823286486486487	0.205265045166016	0.415159901058774	0.43478544847335	0.878813186813187	-0.451784133911133
29.0703525543213	27.4666881561279	20.8426780700684	29.012279510498	26.9011573791504	28.310037612915	27.0267543792725	24.070629119873	27.3731021881104	26.2858791351318	21.3926486968994	28.0236911773682	27.5350456237793	23.0003757476807	26.8020572662354	26.4682903289795	26.1890697479248	26.2441787719727	24.8125972747803	20.5656337738037	20.7943916320801	27.0626029968262	21.3009128570557	23.128023147583	26.9815254211426	26.666820526123	27.3946018218994	26.6075248718262	22.1577529907227	26.3045024871826		6	6	6	27.8	27.8	27.8	18.816	111.8	7497600000	8	42	858360000	0.710133995056451	0.42225	1.53259696960449	1.34627504987385	0.0835147978850248	0.967695652173913	0.263492965698244
22.5002822875977	23.9970550537109	22.3407688140869	23.8681602478027	23.1766376495361	22.8202629089355	22.8412647247314	21.696382522583	23.0279655456543	22.5844917297363	24.1460819244385	22.7482509613037	23.6694717407227	24.5256996154785	24.4239349365234	24.2884864807129	24.6875782012939	20.7620162963867	20.5328845977783	25.1701641082764	23.8187046051025	24.1879749298096	22.8572254180908	23.2871494293213	24.1811656951904	24.310079574585	25.1837043762207	22.8348388671875	22.9961414337158	25.5208225250244		4	4	2	34	34	14.3	15.48	65.726	1645400000	4	63	50180000	0.536207478460353	0.558265486725664	-0.610129737854002	-1.08803836582173	0.311340793421813	0.87702479338843	-0.422323799133302
21.5853157043457	19.0373001098633	27.273998260498	21.2185096740723	23.2582492828369	23.4336452484131	21.9041881561279	20.5248737335205	19.7790355682373	19.9257717132568	26.495885848999	20.2693367004395	19.5667667388916	20.1405048370361	22.3712329864502	24.8736133575439	20.7897891998291	23.5894374847412	26.5624408721924	21.8028602600098	20.0543079376221	21.1670513153076	21.033130645752	20.6126594543457	19.9550361633301	22.1176891326904	20.5297431945801	21.1360855102539	21.2072696685791	19.6129360198975		15	15	15	38.5	38.5	38.5	53.249	193.84	3958400000	17	69	172900000	0.339016140280315	0.751470588235294	-0.852098083496095	-0.758233115137177	1.39707792482294	0.714181818181818	1.90359592437744
20.7880992889404	24.6306209564209	25.0535373687744	25.3847560882568	21.2027931213379	21.2733631134033	22.2464580535889	22.3796234130859	25.9256954193115	21.4263153076172	19.6972389221191	22.0319843292236	22.0013160705566	21.6677131652832	19.2015323638916	21.4972038269043	21.0840835571289	21.941219329834	24.3269748687744	24.4255352020264	21.1400966644287	20.6690273284912	20.3692398071289	20.5869255065918	21.9609432220459	21.239953994751	21.993127822876	20.5859966278076	21.3715076446533	26.9921569824219		4	3	3	62.6	49.5	49.5	11.215	24.249	1223700000	5	27	236480000	0.830562629308693	0.359951219512195	1.24364604949951	1.51268435277844	0.0425841414311312	0.974268656716418	0.0965826034545891
21.2099361419678	20.1718120574951	22.032527923584	21.6873149871826	21.2783374786377	21.5057125091553	20.8566055297852	20.1855697631836	20.5235958099365	19.7270812988281	22.3280563354492	21.8460273742676	22.0473384857178	22.856819152832	20.9109230041504	23.9649028778076	23.0479164123535	20.200813293457	20.4733333587646	21.6328792572021	22.0707111358643	23.1263484954834	21.3859996795654	20.3412036895752	19.4669170379639	23.1500244140625	24.0183525085449	21.7890338897705	21.1082534790039	24.3706588745117		4	3	3	35.5	35.5	35.5	15.11	18.037	606100000	5	11	82687000	1.45771251090702	0.167878787878788	-1.01305160522461	-2.28224601810193	0.0909289990276817	0.963604395604396	-0.151849365234376
27.6464328765869	27.4105396270752	27.3724384307861	28.3179492950439	27.3888664245605	28.0985851287842	28.0148887634277	27.7098426818848	27.9306106567383	27.9668617248535	27.2152118682861	27.4128036499023	27.4165115356445	27.535343170166	27.7460556030273	27.5817584991455	27.8161659240723	27.5053672790527	26.9731178283691	27.7159423828125	27.0733699798584	27.4025936126709	26.905065536499	27.5915641784668	27.4275035858154	27.3784866333008	27.9373054504395	26.9522705078125	27.1326141357422	27.8574485778809		65	65	65	71.1	71.1	71.1	122.62	323.31	81977000000	48	1352	670690000	1.408125581709	0.186352941176471	0.29387378692627	2.22543538942492	0.424597680169862	0.871872340425532	0.126005554199221
28.1027450561523	28.6702346801758	29.0176525115967	28.397216796875	27.9603595733643	28.4142551422119	27.929256439209	28.8027648925781	28.9090194702148	28.5531444549561	28.5742340087891	28.1122245788574	28.1725025177002	29.6296138763428	28.8510875701904	28.6747207641602	29.1929340362549	26.0402393341064	26.091682434082	29.1255874633789	29.4015560150146	28.6974353790283	29.3436717987061	29.2871627807617	29.3168697357178	27.8189105987549	28.8461322784424	27.6935844421387	27.8641376495361	28.3176040649414		9	9	9	33.5	33.5	33.5	25.678	153.7	33665000000	10	227	2756400000	0.234388719094013	0.8151	0.229182243347168	0.559190448951938	0.432510397467832	0.87395652173913	-0.412223815917969
28.2374477386475	27.237174987793	28.1700687408447	26.9873924255371	27.3873062133789	27.9101638793945	27.5135974884033	28.4437961578369	28.0068874359131	27.7280616760254	26.9910755157471	27.5513477325439	26.1574993133545	26.6065368652344	26.4962673187256	27.1176338195801	26.0100498199463	26.3638095855713	27.4869251251221	25.9978523254395	26.3725547790527	26.7714023590088	25.826847076416	27.0003471374512	26.1051349639893	27.0712223052979	26.7375049591064	26.2618408203125	26.7353115081787	26.9788017272949		14	14	14	40.4	40.4	40.4	59.261	323.31	23830000000	22	287	215430000	3.63464288372073	0.024	1.08428993225098	4.5806132804608	0.160996644968717	0.964438709677419	0.0918029785156236
20.196044921875	20.8265914916992	20.5292434692383	22.5494422912598	25.3420448303223	21.7763328552246	21.9945106506348	20.1164207458496	20.2687397003174	20.2288188934326	19.1680374145508	21.9684944152832	21.4660739898682	20.513708114624	22.3739719390869	22.8898963928223	21.1013259887695	21.4256248474121	21.4580879211426	21.3727359771729	23.1515998840332	21.4376621246338	21.2934989929199	21.8399314880371	22.1969013214111	22.2771186828613	21.51904296875	19.7833576202393	22.1009578704834	20.8636722564697		5	5	5	20.5	20.5	20.5	28.822	30.505	317640000	13	24	18703000	0.00508076239974549	0.988594594594595	0.0090232849121108	0.0147812811482786	0.270526026496331	0.925650793650794	-0.272578620910647
23.3312873840332	23.7689056396484	23.3808650970459	24.0700550079346	24.0015277862549	23.5922927856445	23.6983757019043	22.8318843841553	23.7936229705811	23.3260822296143	23.2719879150391	23.4732074737549	24.0976409912109	23.2614097595215	24.2104454040527	23.8410530090332	23.3642616271973	24.8910140991211	24.9277305603027	22.6120281219482	22.6992225646973	23.5311241149902	23.1754055023193	23.3723888397217	23.7891521453857	23.8643856048584	23.4060039520264	23.4791412353516	23.8329658508301	23.0312004089355		13	13	13	33.4	33.4	33.4	50.827	188.79	2921200000	21	117	91472000	0.373143895499485	0.743212598425197	-0.215587997436526	-0.818991381019643	0.770291580744254	0.84846511627907	0.376978874206543
26.8557872772217	26.2883110046387	25.6689586639404	26.4780921936035	26.5422382354736	27.7339553833008	26.4730529785156	26.7366027832031	26.5673809051514	26.9006958007813	26.4373168945313	26.8532905578613	25.7487049102783	22.1181411743164	25.7186870574951	27.3578338623047	26.6541709899902	24.2606925964355	24.3030586242676	26.7927799224854	26.3556175231934	26.7029266357422	22.6790733337402	21.8475399017334	26.0070362091064	26.7242946624756	26.7332439422607	22.5746288299561	21.4033966064453	27.7845039367676		6	6	4	43.1	43.1	43.1	12.202	60.396	6737500000	4	62	1450800000	1.10178371312462	0.249754385964912	1.00003986358643	1.86135090895772	0.364339535256449	0.862275229357798	0.743241500854491
20.2143039703369	21.1265907287598	21.0277290344238	21.1810150146484	21.7066555023193	20.1416320800781	20.9950714111328	22.4924049377441	22.4385738372803	20.2883758544922	19.5894832611084	22.5768089294434	23.1838474273682	21.8152675628662	22.3650093078613	21.0697937011719	22.0064449310303	25.7393608093262	24.476734161377	21.9374351501465	21.4184226989746	21.2979774475098	20.2374801635742	21.7945957183838	20.0561027526855	20.1412048339844	21.0276927947998	23.5834808349609	21.0313053131104	20.034158706665		27	27	27	12.7	12.7	12.7	309.72	228.88	1192700000	127	58	4862400	1.36472810275925	0.186421052631579	-1.31478328704834	-2.17529291223989	1.38758633547315	0.618153846153846	1.41377639770508
31.4369831085205	31.3371353149414	31.2746982574463	31.492618560791	31.4530220031738	31.0235328674316	31.2385425567627	31.3913593292236	31.1469802856445	31.414478302002	31.0861339569092	30.8034744262695	31.5394535064697	31.4238719940186	31.5254726409912	31.5076751708984	31.644567489624	31.2196273803711	30.8155097961426	31.160026550293	31.6277103424072	30.5750637054443	31.5889759063721	31.3509502410889	31.6006298065186	31.5483016967773	31.6277542114258	31.9599590301514	31.5350551605225	31.0119190216064		26	26	26	54.9	54.9	54.9	46.306	323.31	444840000000	17	1224	19441000000	0.182352999115946	0.843885057471264	0.048353767395021	0.451356314247622	0.539192164834099	0.832	-0.170050621032715
29.4613704681396	30.0196933746338	30.6531810760498	31.9240112304688	30.498384475708	28.9726524353027	30.8328132629395	30.5497703552246	30.5325031280518	29.6240272521973	29.857702255249	30.0993633270264	29.6686477661133	31.1577396392822	30.6340885162354	30.6391868591309	30.5332469940186	29.3160934448242	28.8639602661133	30.8824882507324	31.1128444671631	31.1603870391846	31.4521865844727	31.2318630218506	31.035249710083	30.6176319122314	30.3235645294189	30.4479579925537	31.3965740203857	29.9493503570557		11	11	11	73	73	73	11.225	323.31	234290000000	5	835	29961000000	0.160648818597905	0.824577540106952	0.141588973999024	0.404241046887415	1.66150959403002	0.44	-0.707509231567382
29.3783626556396	28.7485523223877	29.9478206634521	30.2918663024902	29.2761077880859	28.3379859924316	29.5641632080078	29.8870582580566	30.2603549957275	29.121639251709	29.9349460601807	29.5642547607422	28.9207649230957	30.1487998962402	30.1980037689209	30.4603157043457	29.508487701416	28.6988582611084	28.9880428314209	30.8907012939453	31.7593479156494	31.8113822937012	31.1987648010254	30.3688011169434	31.1500110626221	31.1569576263428	28.3527069091797	30.6054954528809	30.1679420471191	29.4312553405762		41	10	10	59	18	18	42.535	323.31	172670000000	26	473	3973400000	0.374258295887353	0.747079365079365	-0.249926376342774	-0.820945476641004	1.31842423663779	0.686285714285714	-0.868948936462402
20.9200382232666	22.5786952972412	19.9806423187256	21.7601490020752	20.813232421875	19.4323425292969	21.1040554046631	23.3857440948486	20.875452041626	20.3122711181641	21.4409484863281	20.6727924346924	21.7640514373779	23.2678604125977	20.2552452087402	21.5746936798096	21.321195602417	20.7404136657715	20.2117176055908	23.2384853363037	21.5416126251221	22.8148708343506	20.2424373626709	23.3816223144531	20.9096260070801	21.771556854248	21.3488903045654	21.6649932861328	20.9902629852295	19.2749443054199		4	4	4	13.8	13.8	13.8	46.807	32.613	101820000	27	8	2317000	0.282065145514437	0.782738255033557	-0.332478141784666	-0.652511720391894		1	0
21.6129283905029	21.8818874359131	21.8747119903564	22.173828125	20.3652191162109	22.092004776001	21.323112487793	20.8642082214355	21.8284931182861	19.5825538635254	17.5009803771973	21.6772365570068	21.1996250152588	21.7252197265625	20.8121585845947	20.8168716430664	20.4140930175781	22.0356369018555	22.5699672698975	21.5771446228027	20.3684921264648	22.3802680969238	22.3693389892578	20.8854236602783	20.834436416626	22.7008571624756	20.7353668212891	21.5700607299805	20.490837097168	21.9662590026855		10	10	10	33.1	33.1	33.1	57.766	75.33	222480000	24	15	3807600	0.272330235854039	0.790807947019868	0.327001380920411	0.633839463120082	0.341704326916139	0.853931034482759	-0.39724063873291
24.8396129608154	21.126537322998	23.7135581970215	24.7027683258057	30.16086769104	24.1189403533936	23.5395488739014	25.9079093933105	24.9525604248047	24.9365196228027	25.3284816741943	28.3606414794922	23.8007488250732	25.2620906829834	23.7161769866943	24.049015045166	24.7758541107178	25.1083698272705	26.6163864135742	24.572883605957	23.7284774780273	24.1311626434326	26.908504486084	25.1354351043701	20.2284660339355	22.8239402770996	24.7004947662354	24.9643306732178	22.3886108398438	24.0549869537354		22	22	11	65.3	65.3	37.1	41.736	323.31	13756000000	20	165	285000000	0.16933535434587	0.825486338797814	-0.359182548522952	-0.423261677560717	0.993046140436568	0.808153846153846	1.25262393951416
19.5983066558838	26.0884704589844	22.7839069366455	21.2434329986572	21.1466884613037	20.4323844909668	26.6506156921387	27.6653289794922	25.1390705108643	20.6018657684326	20.53782081604	20.8241539001465	21.2664661407471	20.3303031921387	21.5581016540527	22.1424865722656	23.2399444580078	21.5794200897217	21.0765037536621	19.7481117248535	22.1895503997803	22.3172645568848	20.4790191650391	20.793285369873	21.0238189697266	21.3362426757813	19.5241851806641	22.7736301422119	20.7256393432617	22.2671566009521		13	13	13	23.1	23.1	23.1	59.797	161.32	3467200000	30	54	68310000	1.15222695043339	0.240384615384615	1.90467586517334	1.92310951583219	0.0942327374765335	0.972357541899441	-0.112648010253906
25.8569507598877	25.8759822845459	24.5486907958984	24.4582633972168	26.5634002685547	26.4165115356445	26.0891170501709	25.5849723815918	26.0042324066162	26.5286827087402	24.337287902832	26.5331611633301	23.7419090270996	24.7341747283936	22.8788604736328	25.581356048584	24.8192882537842	23.5407333374023	25.1844615936279	22.1241722106934	23.1418323516846	23.7991676330566	21.6854305267334	24.4207897186279	22.0592670440674	25.8745765686035	25.5084533691406	23.3077201843262	23.1911869049072	25.1003704071045		2	2	2	23.1	23.1	23.1	12.703	13.681	3032200000	6	50	126300000	2.13870742541307	0.0502222222222222	1.44513988494873	3.02578841642496	0.411407694258943	0.878833333333333	0.538661003112793
26.8709125518799	27.1844234466553	27.935396194458	27.3139762878418	26.9697189331055	26.4599361419678	27.2103900909424	28.0334911346436	27.4928951263428	27.2111320495605	26.9036865234375	27.213451385498	26.6277008056641	28.4485282897949	27.9728984832764	26.9837017059326	26.5834808349609	26.2817821502686	26.1131477355957	27.8344860076904	28.8915710449219	28.600772857666	29.3591957092285	28.9658451080322	28.3802223205566	27.6507511138916	27.4151420593262	27.049783706665	27.6006660461426	27.0230560302734		5	5	5	41.6	41.6	41.6	11.227	323.31	39796000000	3	235	7471200000	0.256515145990791	0.804571428571429	0.171940803527832	0.603096720956088	1.88548662628498	0.4512	-0.997414207458494
27.7534694671631	27.902193069458	29.7732582092285	27.3761692047119	27.3495903015137	27.5806083679199	27.2970161437988	29.088207244873	29.0947399139404	27.0900268554688	29.696174621582	28.9980621337891	25.9779281616211	28.1395092010498	27.4171562194824	29.0888900756836	27.2089023590088	28.6630916595459	30.2181262969971	28.2690563201904	29.304630279541	29.5750827789307	27.8277187347412	27.8350887298584	28.222692489624	29.3000087738037	26.8877410888672	28.5566558837891	27.5123176574707	28.5674686431885		40	40	40	80.2	80.2	80.2	37.224	323.31	73703000000	18	698	1925800000	0.2966936583945	0.772986301369863	-0.337161827087403	-0.680225650314425	0.00623235619389819	0.990437209302325	0.00874919891357706
27.8272342681885	31.4387187957764	30.7143211364746	33.4776191711426	32.0417251586914	32.2569007873535	32.4022521972656	26.8737316131592	30.393253326416	24.6470775604248	30.9326248168945	26.186502456665	31.9310398101807	22.6036548614502	31.2198581695557	26.6871242523193	32.6780395507813	32.5603103637695	31.2166233062744	32.7954063415527	33.9616317749023	32.3338088989258	33.625057220459	25.081111907959	33.821834564209	34.495719909668	33.204345703125	33.9096527099609	33.3524513244629	31.9950313568115		47	47	47	91.2	91.2	91.2	36.457	323.31	2008700000000	22	3529	55066000000	0.0856237944907044	0.901162561576355	0.326165008544919	0.229507140833072	1.15315597318093	0.758315789473684	-2.696946144104
27.8255977630615	27.9505481719971	27.6383762359619	27.0493679046631	28.1346225738525	27.7346668243408	28.1060447692871	27.5854167938232	28.0332298278809	27.472354888916	27.3816242218018	28.2988090515137	27.8184852600098	27.680700302124	28.2344360351563	27.47900390625	27.6569690704346	28.4677772521973	28.3170852661133	27.0190315246582	27.9129638671875	27.4060859680176	27.8681468963623	27.6474628448486	27.5751361846924	28.2832145690918	27.5779476165771	28.2100639343262	28.1765022277832	27.737699508667		21	21	21	58.6	58.6	58.6	38.403	323.31	73146000000	18	683	2484000000	0.179851040278612	0.843428571428571	-0.0823696136474616	-0.445993784104574	0.00794988249742861	0.990897196261682	-0.0041301727294929
35.3571128845215	35.5391006469727	35.4232025146484	34.9618034362793	35.559642791748	35.1605377197266	34.881031036377	34.9505500793457	35.3369102478027	35.4026412963867	35.4827041625977	35.0028228759766	35.7270774841309	36.123649597168	35.5328750610352	35.732795715332	35.8264808654785	34.1881446838379	33.7706756591797	35.9517021179199	35.9229583740234	35.2298469543457	35.7390747070313	35.9309501647949	35.9521141052246	35.555793762207	35.7272529602051	35.8077011108398	35.3550453186035	35.4479141235352		101	101	37	94.2	94.2	45.9	68.604	323.31	24379000000000	39	27720	377800000000	0.112910514518463	0.874030456852792	-0.0766395568847642	-0.295408579639527	0.664449587891389	0.791661016949153	-0.332972335815427
29.8355255126953	29.052453994751	30.0223426818848	29.9405574798584	29.8450717926025	29.2489128112793	29.4345588684082	29.8977851867676	30.6533508300781	29.3639640808105	28.4389266967773	29.8723659515381	27.781005859375	29.8601322174072	30.2150039672852	29.1762886047363	29.8412075042725	28.245267868042	28.4115505218506	30.6943664550781	31.1558113098145	30.9842052459717	31.3937129974365	30.9576778411865	30.9143486022949	29.9980621337891	29.6624126434326	29.3567008972168	30.3204460144043	30.0454406738281		8	8	8	43.2	43.2	43.2	9.7413	81.582	78986000000	3	276	20130000000	0.738373767582383	0.404301075268817	0.475840759277343	1.3860871848228	2.32717967811122	0.402	-1.22527027130127
26.381591796875	24.8905048370361	24.6106548309326	24.6059722900391	26.1256351470947	24.6299533843994	24.5424461364746	28.0073680877686	26.6647872924805	30.0758438110352	24.7312259674072	31.5881271362305	24.3093872070313	28.4143352508545	24.6601963043213	24.7956562042236	24.1281757354736	23.5743865966797	26.6350574493408	22.1671733856201	22.8460750579834	22.8359375	22.6706390380859	27.0491600036621	23.8930072784424	22.5991649627686	25.2190780639648	22.4077682495117	26.0525226593018	23.0688915252686		16	5	5	100	51.1	51.1	15.217	180.47	30331000000	8	137	817120000	0.22123298294226	0.829432098765432	0.553103637695312	0.532560203910619	0.914198062379298	0.82141935483871	1.63614768981934
20.5716438293457	22.1093902587891	24.8841819763184	25.9305095672607	22.6229686737061	21.6169261932373	22.3028621673584	21.5819187164307	20.8518848419189	21.8992900848389	20.4240398406982	22.7906837463379	20.2482223510742	21.4626407623291	23.7763557434082	25.3427581787109	22.4556255340576	20.5597457885742	22.742977142334	25.6570091247559	24.8313732147217	25.7738437652588	26.4064426422119	24.3854160308838	25.6839427947998	25.2933712005615	20.7100677490234	25.9364070892334	25.4223957061768	22.5977611541748		4	2	2	67.9	67.9	67.9	2.8481	16.178	1554300000	1	21	955210000	0.0479447972040439	0.943715639810426	-0.108848190307619	-0.133244222642089	1.74412695756913	0.451428571428571	-2.15809631347656
23.3007564544678	23.5768089294434	21.7542667388916	22.2528190612793	23.4250869750977	20.7205028533936	24.0711193084717	18.7388954162598	24.4958248138428	20.8201732635498	23.2781009674072	24.8249797821045	23.6857070922852	21.7942790985107	20.8661403656006	21.0762195587158	21.0313701629639	24.6674690246582	24.7312774658203	21.7913112640381	21.8665714263916	19.9052753448486	19.762170791626	22.0089473724365	21.9303932189941	21.1891651153564	22.8269672393799	23.9554443359375	22.5185356140137	24.3382415771484		72	2	2	39.5	2.8	2.8	243.22	83.213	1014500000	91	25	4865600	0.252001988216816	0.79273417721519	-0.459060096740725	-0.5942278067211	0.517539620264877	0.82205	0.744514274597169
27.0294952392578	27.2689228057861	27.088005065918	26.9441375732422	27.2688331604004	27.3963184356689	26.7784385681152	27.2137298583984	27.0057106018066	26.9888019561768	26.4814987182617	27.5352687835693	26.9815254211426	25.7451438903809	27.5433311462402	26.705961227417	27.552375793457	25.2566661834717	25.7610874176025	25.6661701202393	26.3316116333008	27.7647743225098	26.5031242370605	25.7281398773193	27.2046184539795	27.1204051971436	27.566162109375	25.3384799957275	25.9756126403809	27.7124042510986		16	16	16	45	45	45	37.61	172.02	22239000000	20	297	989050000	1.24382304324558	0.208	0.575336456298828	2.03327969404257	0.213301183218604	0.942808510638298	-0.201630401611329
[truncated: 8 more columns]
